# Supplementary material for: Spatial variation in coral reef fish and benthic communities in the central Saudi Arabian Red Sea
Source: PeerJ. 2017 Jun 6;5:e3410. doi: 10.7717/peerj.3410 (PMC5463981; doi:10.7717/peerj.3410)
Supplement: Supplemental Information 1 [file peerj-05-3410-s001.xlsx]

## Sheet: Sheet1
Khalil MT, Bouwmeester J, Berumen ML. Spatial variation in coral reef fish and benthic communities in the central Saudi Arabian Red Sea
Supplemental Information
Reef	Depth [m]	Replicate #	Acanthastrea	Acropora	Astreopora	Coscinarea	Ctenactis	Cyphastrea	Diploastrea	Dipsastraea	Echinopora	Echinophyllia	Favites	fungiid (other)	Galaxea	Gardineroseris	Goniastrea	Goniopora	Gyrosmilia	Hydnophora	Leptastrea	Lobophyllia	Montastrea	Montipora	Mycedium	Oxypora	Pavona	Playtgyra	Plerogyra	Pocillopora	Porites	Psammocora	Seriatopora	Stylocoeniella	Stylophora	Symphyllia	Turbinaria	Palythoa	Litophyton	Rhytisma	Sarcophyton	Sinularia	Tubipora	xeniid	other soft coral	Millepora	Distichopora	Sponge	CCA
Abu Romah	10	1		23						5	20										3									40	40	3			0						20			0					0
Abu Romah	10	2		75							15					17	23										19			59	208				0									0		2		33	13
Abu Romah	10	3		72							85						10										105			40	26				0									0					0
Abu Romah	1	1		40						15	55		10											10						120	0				52									0		75			386
Abu Romah	1	2		15							0													15				30		42	0				30									0		10			483
Abu Romah	1	3		27							10						15							8						162	0				37									0					431
Nazar	10	1		60						10	0	5					15				5						10			44	56	5			3							25		80		5		10	115
Nazar	10	2		30					105	32	0					10		25						10						40	47				0							100		80					30
Nazar	10	3		43						45	0							20												10	25				10					10		145		45					40
Nazar	1	1		15							30					5														32	0				99									130		12			85
Nazar	1	2		10							37													10						25	0				78				20			50		148					136
Nazar	1	3		10							35						30			25										145	0				28									110					155
Abu Madafi	10	1		0					67	7	0							100												17	20				14					5				8					203
Abu Madafi	10	2		13	25					10	0			2		18		6								10	26			53	181				13					6		68		0		12		26	106
Abu Madafi	10	3	5	37			5	15		3	0				3		35										38			84	63				17					15		21		20		21		10	193
Abu Madafi	1	1		15							0																			260	0				25								10	155		75		5	290
Abu Madafi	1	2		0							12						10											20		135	0				56									165					509
Abu Madafi	1	3		20							0													7						197	0				75									20					458
Al-Fahal	10	1		59					66		0						4											2		42	61				0							27		77			4	32	0
Al-Fahal	10	2		0	26						0						10				8		20	17			11			32	49				0						5	9		46					12
Al-Fahal	10	3		87				37		16	16			4				10			8	6						5		47	63	2		9	0							10		45					0
Al-Fahal	1	1		31							0		4				10													362	18				27				25			10		283					91
Al-Fahal	1	2		0							25					10	10													63	0				69							10		318					230
Al-Fahal	1	3		115				10			5						35			10				16			10			13	0	3			15									137		100			155
Al-Taweel	10	1		77			3			18	7			3	11	7	27							30						112	42				41					12		50		25				137	5
Al-Taweel	10	2		35							0						5							15						55	28	3			0					5		23		37				90	0
Al-Taweel	10	3		0						3	0													10						13	33	12			8							33	5	26					0
Al-Taweel	1	1		0				37		7	57						40											62		75	0	6			69							10		38					91
Al-Taweel	1	2		50				5		5	10									12										45	5				86									37					50
Al-Taweel	1	3		70				23			35						25				12			7				4		57	28		5		50							5		20					5
Abu-Henshan	10	1		49				20		15	115						77							7						69	70				0	20	10					35		96		13		3	25
Abu-Henshan	10	2		0	20					33	25				10		7			18		2		25			74			83	65				0									15		4		22	65
Abu-Henshan	10	3		0						22	49		33		8		13							35			5			35	82				0						27	4		25				30	238
Abu-Henshan	1	1		0							0	18												5						213	0				13									119		20		10	477
Abu-Henshan	1	2		5							60						59											45		123	0			5	10									0				25	252
Abu-Henshan	1	3		0							0	10					20										10	20		105	0				25									25				5	510
Abu Shosha	10	1		0				5			0							6												0	5				0									15				25	0
Abu Shosha	10	2		0							0																			0	12			2	0									65				22	0
Abu Shosha	10	3		0							0																			0	0	2			0								2	0				9	0
Abu Shosha	1	1		0							0						8				6									0	145				12									0					236
Abu Shosha	1	2		0							0		12																	0	135				0									15					85
Abu Shosha	1	3		0							0						61							5						0	75				10									82					262
Tahla	10	1		0				11			5				7		3				3			9			5			0	50				0			5					8	40					5
Tahla	10	2		68						2	0		2		18		10							15			2		2	0	35				0			54						161		10		20	19
Tahla	10	3		2		5	17	8		8	86				9		13				10			38	3		12			0	68	2			0			15						129					27
Tahla	1	1		0				37			0			6			7													0	49				0			27						0					173
Tahla	1	2		0							0						25													5	92				0			0						18					214
Tahla	1	3		10			17				0		3								8									0	101	5			0			0						0					150
East Fsar	10	1		12							25	20			13		20	5	6		3	65						25		0	9				0									10				82	0
East Fsar	10	2		0				6		3	8				2		20	4						20			13			0	24	9			3									157				8	0
East Fsar	10	3		0							42				4		5		13				6	3					8	0	26	2			6									55				66	0
East Fsar	1	1		0				10			0				10		5											20		0	10				45									0					0
East Fsar	1	2		0						5	10						10				5							10		0	22				35									0					0
East Fsar	1	3		0				10			0						12											5		8	70				62									0					10
[truncated: 5 more columns]
