# Supplementary material for: Spatial variation in coral reef fish and benthic communities in the central Saudi Arabian Red Sea
Source: PeerJ. 2017 Jun 6;5:e3410. doi: 10.7717/peerj.3410 (PMC5463981; doi:10.7717/peerj.3410)
Supplement: Supplemental Information 2 [file peerj-05-3410-s002.xlsx]

## Sheet: fish counts
							Species specific constants		Fish counts per average total length (TL) category in cm
Reef	Date	Depth(m)	Guild	Family	Species	Transect	a	b	1.5	4.5	8	13	18	23	28	33	38	43	48	53	58	65.5	77.5	90.5	125.5	175.5
AHR	2013-05-21	10	Carnivore	Labridae	Oxycheilinus digramma	C	0.049	2.45				1	1
AHR	2013-05-21	10	Carnivore	Epinephelinae	Aethaloperca rogaa	A	0.0299	3						1
AHR	2013-05-21	10	Carnivore	Monacanthidae	Amanses scopas	A	0.02233	2.92159					1	1
AHR	2013-05-21	10	Carnivore	Balistidae	Balistapus undulatus	A	0.0258	3.01				2	2
AHR	2013-05-21	10	Carnivore	Epinephelinae	Cephalopholis argus	A	0.0117	3.12								1
AHR	2013-05-21	10	Carnivore	Labridae	Gomphosus caeruleus	A	0.02437	2.703			2	1	1
AHR	2013-05-21	10	Carnivore	Corinae	Halichoeres hortulanus	A	0.0119	3.064				1	1
AHR	2013-05-21	10	Carnivore	Chaetodontidae	Heniochus intermedius	A	0.017	3.211					4
AHR	2013-05-21	10	Carnivore	Cirrhitidae	Paracirrhites forsteri	A	0.00941	3.07				2
AHR	2013-05-21	10	Carnivore	Holocentrinae	Sargocentron caudimaculatum	A	0.0191	3.05					2
AHR	2013-05-21	10	Carnivore	Corinae	Thalassoma rueppellii	A	0.0209	2.81433			5
AHR	2013-05-21	10	Carnivore	Epinephelinae	Variola louti	A	0.0138	3.117										1
AHR	2013-05-21	10	Carnivore	Epinephelinae	Aethaloperca rogaa	B	0.0299	3								1
AHR	2013-05-21	10	Carnivore	Epinephelinae	Cephalopholis argus	B	0.0117	3.12									1
AHR	2013-05-21	10	Carnivore	Epinephelinae	Cephalopholis hemistiktos	B	0.0224	3					1
AHR	2013-05-21	10	Carnivore	Epinephelinae	Cephalopholis miniata	B	0.0166	2.99					1
AHR	2013-05-21	10	Carnivore	Labridae	Gomphosus caeruleus	B	0.02437	2.703					2
AHR	2013-05-21	10	Carnivore	Corinae	Halichoeres hortulanus	B	0.0119	3.064					1
AHR	2013-05-21	10	Carnivore	Holocentrinae	Neoniphon sammara	B	0.0211367	3.03633					2
AHR	2013-05-21	10	Carnivore	Cirrhitidae	Paracirrhites forsteri	B	0.00941	3.07				5
AHR	2013-05-21	10	Carnivore	Plectorhinchinae	Plectorhinchus gaterinus	B	0.01733	3.04									1
AHR	2013-05-21	10	Carnivore	Pomacanthidae	Pomacanthus maculosus	B	0.0344	2.968										1
AHR	2013-05-21	10	Carnivore	Holocentrinae	Sargocentron caudimaculatum	B	0.0191	3.05					1
AHR	2013-05-21	10	Carnivore	Epinephelinae	Aethaloperca rogaa	C	0.0299	3										1
AHR	2013-05-21	10	Carnivore	Monacanthidae	Amanses scopas	C	0.02233	2.92159					1
AHR	2013-05-21	10	Carnivore	Balistidae	Balistapus undulatus	C	0.0258	3.01					2
AHR	2013-05-21	10	Carnivore	Pomacanthidae	Centropyge multispinis	C	0.03071	2.88465			4
AHR	2013-05-21	10	Carnivore	Epinephelinae	Cephalopholis argus	C	0.0117	3.12					1	1
AHR	2013-05-21	10	Carnivore	Chaetodontidae	Heniochus intermedius	C	0.017	3.211					2
AHR	2013-05-21	10	Carnivore	Monotaxinae	Monotaxis grandoculis	C	0.0269	2.96								3
AHR	2013-05-21	10	Carnivore	Holocentrinae	Neoniphon sammara	C	0.0211367	3.03633					4
AHR	2013-05-21	10	Carnivore	Cirrhitidae	Paracirrhites forsteri	C	0.00941	3.07				7
AHR	2013-05-21	10	Carnivore	Pempheridae	Pempheris vanicolensis	C	0.0119	3.064					6
AHR	2013-05-21	10	Carnivore	Pseudodacinae	Pseudodax moluccanus	C	0.01061	3.03881						1
AHR	2013-05-21	10	Carnivore	Holocentrinae	Sargocentron caudimaculatum	C	0.0191	3.05					1
AHR	2013-05-21	10	Carnivore	Holocentrinae	Sargocentron spiniferum	C	0.0191	3.05								1
AHR	2013-05-21	10	Carnivore	Epinephelinae	Variola louti	C	0.0138	3.117						1
AHR	2013-05-21	2	Carnivore	Lethrininae	Lethrinus xanthochilus	D	0.022035	2.9395								1
AHR	2013-05-21	2	Carnivore	Cirrhitidae	Paracirrhites forsteri	D	0.00941	3.07				3
AHR	2013-05-21	2	Carnivore	Pomacanthidae	Pomacanthus imperator	D	0.0344	2.968								1
AHR	2013-05-21	2	Carnivore	Corinae	Thalassoma rueppellii	D	0.0209	2.81433			10
AHR	2013-05-21	2	Carnivore	Epinephelinae	Cephalopholis hemistiktos	E	0.0224	3					2
AHR	2013-05-21	2	Carnivore	Epinephelinae	Cephalopholis miniata	E	0.0166	2.99							1	2
AHR	2013-05-21	2	Carnivore	Cirrhitidae	Paracirrhites forsteri	E	0.00941	3.07				1
AHR	2013-05-21	2	Carnivore	Pempheridae	Pempheris sp.	E	0.0119	3.064		100
AHR	2013-05-21	2	Carnivore	Corinae	Stethojulis albavittata	E	0.0128	3.077			3
AHR	2013-05-21	2	Carnivore	Monacanthidae	Amanses scopas	F	0.02233	2.92159					1
AHR	2013-05-21	2	Carnivore	Epinephelinae	Cephalopholis hemistiktos	F	0.0224	3					5
AHR	2013-05-21	2	Carnivore	Cirrhitidae	Cirrhitus pinnulatus	F	0.02138	3					1
AHR	2013-05-21	2	Carnivore	Monotaxinae	Monotaxis grandoculis	F	0.0269	2.96							6
AHR	2013-05-21	2	Carnivore	Plectorhinchinae	Plectorhinchus gaterinus	F	0.01733	3.04								2
AHR	2013-05-21	10	Carnivore	Chaetodontidae	Chaetodon larvatus	C	0.0257	3.1				2
AHR	2013-05-21	2	Carnivore	Chaetodontidae	Chaetodon austriacus	D	0.0229	3.13				2
AHR	2013-05-21	2	Carnivore	Chaetodontidae	Chaetodon semilarvatus	D	0.0229	3.13					2
AHR	2013-05-21	2	Carnivore	Chaetodontidae	Chaetodon fasciatus	E	0.0229	3.13					2
AHR	2013-05-21	2	Carnivore	Chaetodontidae	Chaetodon semilarvatus	E	0.0229	3.13					2
AHR	2013-05-21	2	Carnivore	Chaetodontidae	Chaetodon larvatus	F	0.0257	3.1				2
AHR	2013-05-21	2	Carnivore	Chaetodontidae	Chaetodon semilarvatus	F	0.0229	3.13					2
AHR	2013-05-21	10	Herbivore	Acanthurinae	Acanthurus gahhm	A	0.0234	3.06							1
AHR	2013-05-21	10	Herbivore	Acanthurinae	Acanthurus nigrofuscus	A	0.0234	3.06				20
AHR	2013-05-21	10	Herbivore	Scarinae	Cetoscarus bicolor	A	0.0195	3								1
AHR	2013-05-21	10	Herbivore	Acanthurinae	Ctenochaetus striatus	A	0.0234	3.06				2
AHR	2013-05-21	10	Herbivore	Scarinae	Hipposcarus harid	A	0.01307	3.05									1
AHR	2013-05-21	10	Herbivore	Pomacentrinae	Pomacentrus sulfureus	A	0.0302	2.87			10
AHR	2013-05-21	10	Herbivore	Pomacanthidae	Pygoplites diacanthus	A	0.03071	2.88465					1
AHR	2013-05-21	10	Herbivore	Siganidae	Siganus stellatus	A	0.014	3.138					1
AHR	2013-05-21	10	Herbivore	Acanthurinae	Acanthurus nigrofuscus	B	0.0234	3.06				2
AHR	2013-05-21	10	Herbivore	Amphiprioninae	Amphiprion bicinctus	B	0.02	3	1
AHR	2013-05-21	10	Herbivore	Acanthurinae	Ctenochaetus striatus	B	0.0234	3.06				3
AHR	2013-05-21	10	Herbivore	Nasinae	Naso elegans	B	0.0234	3.06							1
AHR	2013-05-21	10	Herbivore	Pomacentrinae	Pomacentrus sulfureus	B	0.0302	2.87			4
AHR	2013-05-21	10	Herbivore	Pomacanthidae	Pygoplites diacanthus	B	0.03071	2.88465				1	1
AHR	2013-05-21	10	Herbivore	Acanthurinae	Zebrasoma xanthurum	B	0.034	2.861					2
AHR	2013-05-21	10	Herbivore	Acanthurinae	Acanthurus nigrofuscus	C	0.0234	3.06				6
AHR	2013-05-21	10	Herbivore	Scarinae	Chlorurus sordidus	C	0.0186	3.1						1		1
AHR	2013-05-21	10	Herbivore	Acanthurinae	Ctenochaetus striatus	C	0.0234	3.06					12
AHR	2013-05-21	10	Herbivore	Pomacentrinae	Pomacentrus sulfureus	C	0.0302	2.87			4
AHR	2013-05-21	10	Herbivore	Scarinae	Scarus rubroviolaceus	C	0.0136	3.109										1
AHR	2013-05-21	10	Herbivore	Acanthurinae	Zebrasoma desjardinii	C	0.034	2.861					1
AHR	2013-05-21	2	Herbivore	Pomacentrinae	Abudefduf sexfasciatus	D	0.0229	3.13				4
AHR	2013-05-21	2	Herbivore	Pomacentrinae	Abudefduf vaigiensis	D	0.019945	3.0335				2
AHR	2013-05-21	2	Herbivore	Acanthurinae	Acanthurus gahhm	D	0.0234	3.06						6
AHR	2013-05-21	2	Herbivore	Acanthurinae	Acanthurus nigrofuscus	D	0.0234	3.06				2
AHR	2013-05-21	2	Herbivore	Acanthurinae	Acanthurus sohal	D	0.0234	3.06							10			6
AHR	2013-05-21	2	Herbivore	Scarinae	Chlorurus sordidus	D	0.0186	3.1				8
AHR	2013-05-21	2	Herbivore	Acanthurinae	Ctenochaetus striatus	D	0.0234	3.06				18
AHR	2013-05-21	2	Herbivore	Kyphosinae	Kyphosus sp.	D	0.0226	3.055									8
AHR	2013-05-21	2	Herbivore	Pomacentrinae	Pomacentrus sulfureus	D	0.0302	2.87			12
AHR	2013-05-21	2	Herbivore	Pomacanthidae	Pygoplites diacanthus	D	0.03071	2.88465					2
AHR	2013-05-21	2	Herbivore	Scarinae	Scarus niger	D	0.0182	3.13							2
AHR	2013-05-21	2	Herbivore	Pomacentrinae	Abudefduf vaigiensis	E	0.019945	3.0335				4
AHR	2013-05-21	2	Herbivore	Acanthurinae	Acanthurus nigrofuscus	E	0.0234	3.06				10
AHR	2013-05-21	2	Herbivore	Acanthurinae	Acanthurus sohal	E	0.0234	3.06										20
AHR	2013-05-21	2	Herbivore	Acanthurinae	Ctenochaetus striatus	E	0.0234	3.06				10
AHR	2013-05-21	2	Herbivore	Pomacentrinae	Pomacentrus sulfureus	E	0.0302	2.87			2
AHR	2013-05-21	2	Herbivore	Scarinae	Scarus ferrugineus	E	0.0191	3.05						1
AHR	2013-05-21	2	Herbivore	Scarinae	Scarus niger	E	0.0182	3.13						1
AHR	2013-05-21	2	Herbivore	Siganidae	Siganus stellatus	E	0.014	3.138								2
AHR	2013-05-21	2	Herbivore	Acanthurinae	Zebrasoma desjardinii	E	0.034	2.861					1
AHR	2013-05-21	2	Herbivore	Acanthurinae	Acanthurus sohal	F	0.0234	3.06										12
AHR	2013-05-21	2	Herbivore	Acanthurinae	Ctenochaetus striatus	F	0.0234	3.06				4
AHR	2013-05-21	2	Herbivore	Nasinae	Naso elegans	F	0.0234	3.06							2
AHR	2013-05-21	2	Herbivore	Nasinae	Naso unicornis	F	0.0282	2.98							12
AHR	2013-05-21	2	Herbivore	Pomacentrinae	Pomacentrus sulfureus	F	0.0302	2.87			2
AHR	2013-05-21	10	Planktivore	Caesioninae	Caesio lunaris	A	0.01075	3.07992				50
AHR	2013-05-21	10	Planktivore	Pomacentrinae	Chromis dimidiata	A	0.0569	2.65		40
AHR	2013-05-21	10	Planktivore	Pomacentrinae	Chromis flavaxilla	A	0.0569	2.65		80
AHR	2013-05-21	10	Planktivore	Holocentrinae	Myripristis murdjan	A	0.0193	3.034					5
AHR	2013-05-21	10	Planktivore	Anthiinae	Pseudanthias squamipinnis	A	0.0569	2.65		70
AHR	2013-05-21	10	Planktivore	Pomacentrinae	Chromis dimidiata	B	0.0569	2.65		40
AHR	2013-05-21	10	Planktivore	Pomacentrinae	Dascyllus trimaculatus	B	0.0603	2.85	2
AHR	2013-05-21	10	Planktivore	Holocentrinae	Myripristis murdjan	B	0.0193	3.034					3
AHR	2013-05-21	10	Planktivore	Anthiinae	Pseudanthias squamipinnis	B	0.0569	2.65		30
AHR	2013-05-21	10	Planktivore	Caesioninae	Caesio lunaris	C	0.01075	3.07992				40
AHR	2013-05-21	10	Planktivore	Pomacentrinae	Chromis dimidiata	C	0.0569	2.65		200
AHR	2013-05-21	10	Planktivore	Pomacentrinae	Chromis flavaxilla	C	0.0569	2.65		50
AHR	2013-05-21	10	Planktivore	Holocentrinae	Myripristis murdjan	C	0.0193	3.034					1
AHR	2013-05-21	10	Planktivore	Anthiinae	Pseudanthias squamipinnis	C	0.0569	2.65		20
AHR	2013-05-21	2	Planktivore	Caesioninae	Caesio lunaris	D	0.01075	3.07992				40
AHR	2013-05-21	2	Planktivore	Pomacentrinae	Chromis dimidiata	D	0.0569	2.65		50
AHR	2013-05-21	2	Planktivore	Pomacentrinae	Chromis dimidiata	E	0.0569	2.65		150
AHR	2013-05-21	2	Planktivore	Pomacentrinae	Chromis flavaxilla	E	0.0569	2.65		75
AHR	2013-05-21	2	Planktivore	Pomacentrinae	Chromis dimidiata	F	0.0569	2.65		75
AHR	2013-05-21	2	Planktivore	Nasinae	Naso hexacanthus	F	0.0424	2.854							1
AHR	2013-05-21	10	Top Predator	Muraeninae	Gymnothorax javanicus	A	0.00093	3.1																	1
AHR	2013-05-21	10	Top Predator	Lutjaninae	Lutjanus gibbus	A	0.0234	3.06										6
AHR	2013-05-21	10	Top Predator	Lutjaninae	Lutjanus ehrenbergii	B	0.0026	3.335					4
AHR	2013-05-21	10	Top Predator	Lutjaninae	Lutjanus ehrenbergii	C	0.0026	3.335					3
AHR	2013-05-21	2	Top Predator	Carangidae	Carangoides bajad	D	0.0199	2.869						1
AHR	2013-05-21	2	Top Predator	Carangidae	Caranx melampygus	D	0.0245	2.94									1
AHR	2013-05-21	2	Top Predator	Lutjaninae	Lutjanus ehrenbergii	D	0.0026	3.335					20
AHR	2013-05-21	2	Top Predator	Lutjaninae	Lutjanus ehrenbergii	F	0.0026	3.335					10
AMR	2013-05-21	10	Carnivore	Balistidae	Balistapus undulatus	A	0.0258	3.01				1
AMR	2013-05-21	10	Carnivore	Epinephelinae	Cephalopholis argus	A	0.0117	3.12									1
AMR	2013-05-21	10	Carnivore	Epinephelinae	Cephalopholis miniata	A	0.0166	2.99					1	2	1
AMR	2013-05-21	10	Carnivore	Cirrhitidae	Paracirrhites forsteri	A	0.00941	3.07				2
AMR	2013-05-21	10	Carnivore	Corinae	Thalassoma rueppellii	A	0.0209	2.81433			2
AMR	2013-05-21	10	Carnivore	Epinephelinae	Cephalopholis miniata	B	0.0166	2.99						3
AMR	2013-05-21	10	Carnivore	Labridae	Gomphosus caeruleus	B	0.02437	2.703				2
AMR	2013-05-21	10	Carnivore	Cirrhitidae	Paracirrhites forsteri	B	0.00941	3.07				4
AMR	2013-05-21	10	Carnivore	Pseudodacinae	Pseudodax moluccanus	B	0.01061	3.03881					1
AMR	2013-05-21	10	Carnivore	Corinae	Thalassoma rueppellii	B	0.0209	2.81433			3
AMR	2013-05-21	10	Carnivore	Bodianinae	Bodianus diana	C	0.01061	3.03881					1
AMR	2013-05-21	10	Carnivore	Epinephelinae	Cephalopholis miniata	C	0.0166	2.99					2
AMR	2013-05-21	10	Carnivore	Corinae	Halichoeres hortulanus	C	0.0119	3.064					1
AMR	2013-05-21	10	Carnivore	Chaetodontidae	Heniochus intermedius	C	0.017	3.211					2
AMR	2013-05-21	10	Carnivore	Holocentrinae	Neoniphon sammara	C	0.0211367	3.03633					3
AMR	2013-05-21	10	Carnivore	Cirrhitidae	Paracirrhites forsteri	C	0.00941	3.07				2
AMR	2013-05-21	10	Carnivore	Holocentrinae	Sargocentron caudimaculatum	C	0.0191	3.05					2
AMR	2013-05-21	10	Carnivore	Corinae	Thalassoma rueppellii	C	0.0209	2.81433			2
AMR	2013-05-21	2	Carnivore	Monacanthidae	Amanses scopas	D	0.02233	2.92159					1
AMR	2013-05-21	2	Carnivore	Epinephelinae	Cephalopholis argus	D	0.0117	3.12					2
AMR	2013-05-21	2	Carnivore	Labridae	Gomphosus caeruleus	D	0.02437	2.703			20			1
AMR	2013-05-21	2	Carnivore	Chaetodontidae	Heniochus intermedius	D	0.017	3.211					2
AMR	2013-05-21	2	Carnivore	Cirrhitidae	Paracirrhites forsteri	D	0.00941	3.07				2
AMR	2013-05-21	2	Carnivore	Plectorhinchinae	Plectorhinchus gaterinus	D	0.01733	3.04							1		3
AMR	2013-05-21	2	Carnivore	Corinae	Thalassoma rueppellii	D	0.0209	2.81433		40	3
AMR	2013-05-21	2	Carnivore	Cirrhitidae	Cirrhitus pinnulatus	E	0.02138	3					1
AMR	2013-05-21	2	Carnivore	Labridae	Gomphosus caeruleus	E	0.02437	2.703					1
AMR	2013-05-21	2	Carnivore	Monotaxinae	Monotaxis grandoculis	E	0.0269	2.96							4
AMR	2013-05-21	2	Carnivore	Cirrhitidae	Paracirrhites forsteri	E	0.00941	3.07				3
AMR	2013-05-21	2	Carnivore	Plectorhinchinae	Plectorhinchus gaterinus	E	0.01733	3.04						2		3
AMR	2013-05-21	2	Carnivore	Holocentrinae	Sargocentron spiniferum	E	0.0191	3.05										1
AMR	2013-05-21	2	Carnivore	Pomacanthidae	Centropyge multispinis	F	0.03071	2.88465			3
AMR	2013-05-21	2	Carnivore	Epinephelinae	Cephalopholis argus	F	0.0117	3.12						2		1
AMR	2013-05-21	2	Carnivore	Cheilininae	Epibulus insidiator	F	0.01614	3.081						1
AMR	2013-05-21	2	Carnivore	Lethrininae	Lethrinus xanthochilus	F	0.022035	2.9395											1
AMR	2013-05-21	2	Carnivore	Cirrhitidae	Paracirrhites forsteri	F	0.00941	3.07				1
AMR	2013-05-21	2	Carnivore	Corinae	Thalassoma lunare	F	0.0210667	2.81433				1
AMR	2013-05-21	2	Carnivore	Corinae	Thalassoma rueppellii	F	0.0209	2.81433		50
AMR	2013-05-21	10	Carnivore	Chaetodontidae	Chaetodon melannotus	B	0.02669	3.049				2
AMR	2013-05-21	10	Carnivore	Chaetodontidae	Chaetodon trifascialis	B	0.0347	2.86				1
AMR	2013-05-21	10	Carnivore	Chaetodontidae	Chaetodon auriga	C	0.0324	2.92					2
AMR	2013-05-21	10	Carnivore	Chaetodontidae	Chaetodon austriacus	C	0.0229	3.13				2
AMR	2013-05-21	10	Carnivore	Chaetodontidae	Chaetodon trifascialis	C	0.0347	2.86			2
AMR	2013-05-21	2	Carnivore	Chaetodontidae	Chaetodon auriga	D	0.0324	2.92					1
AMR	2013-05-21	2	Carnivore	Chaetodontidae	Chaetodon austriacus	D	0.0229	3.13				2
AMR	2013-05-21	2	Carnivore	Chaetodontidae	Chaetodon larvatus	D	0.0257	3.1				2
AMR	2013-05-21	2	Carnivore	Chaetodontidae	Chaetodon semilarvatus	D	0.0229	3.13					2
AMR	2013-05-21	2	Carnivore	Chaetodontidae	Chaetodon auriga	E	0.0324	2.92					2
AMR	2013-05-21	2	Carnivore	Chaetodontidae	Chaetodon fasciatus	E	0.0229	3.13					1
AMR	2013-05-21	2	Carnivore	Chaetodontidae	Chaetodon trifascialis	E	0.0347	2.86			1	1
AMR	2013-05-21	2	Carnivore	Chaetodontidae	Chaetodon trifascialis	F	0.0347	2.86				1
AMR	2013-05-21	10	Herbivore	Acanthurinae	Acanthurus gahhm	A	0.0234	3.06										16
AMR	2013-05-21	10	Herbivore	Acanthurinae	Acanthurus nigrofuscus	A	0.0234	3.06			2	3
AMR	2013-05-21	10	Herbivore	Acanthurinae	Ctenochaetus striatus	A	0.0234	3.06				4	2
AMR	2013-05-21	10	Herbivore	Nasinae	Naso elegans	A	0.0234	3.06									1
AMR	2013-05-21	10	Herbivore	Pomacentrinae	Pomacentrus sulfureus	A	0.0302	2.87			3
AMR	2013-05-21	10	Herbivore	Pomacanthidae	Pygoplites diacanthus	A	0.03071	2.88465				1
AMR	2013-05-21	10	Herbivore	Acanthurinae	Acanthurus nigrofuscus	B	0.0234	3.06			5
AMR	2013-05-21	10	Herbivore	Scarinae	Chlorurus sordidus	B	0.0186	3.1				4
AMR	2013-05-21	10	Herbivore	Acanthurinae	Ctenochaetus striatus	B	0.0234	3.06					12
AMR	2013-05-21	10	Herbivore	Scarinae	Hipposcarus harid	B	0.01307	3.05						6
AMR	2013-05-21	10	Herbivore	Nasinae	Naso unicornis	B	0.0282	2.98								3
AMR	2013-05-21	10	Herbivore	Pomacentrinae	Pomacentrus sulfureus	B	0.0302	2.87			5
AMR	2013-05-21	10	Herbivore	Scarinae	Scarus ferrugineus	B	0.0191	3.05						1
AMR	2013-05-21	10	Herbivore	Scarinae	Scarus niger	B	0.0182	3.13							1
AMR	2013-05-21	10	Herbivore	Scarinae	Chlorurus sordidus	C	0.0186	3.1							1
AMR	2013-05-21	10	Herbivore	Acanthurinae	Ctenochaetus striatus	C	0.0234	3.06					15
AMR	2013-05-21	10	Herbivore	Scarinae	Hipposcarus harid	C	0.01307	3.05									1
AMR	2013-05-21	10	Herbivore	Pomacentrinae	Pomacentrus sulfureus	C	0.0302	2.87			5
AMR	2013-05-21	10	Herbivore	Pomacanthidae	Pygoplites diacanthus	C	0.03071	2.88465					2
AMR	2013-05-21	10	Herbivore	Acanthurinae	Zebrasoma desjardinii	C	0.034	2.861					1
AMR	2013-05-21	10	Herbivore	Acanthurinae	Zebrasoma xanthurum	C	0.034	2.861					2
AMR	2013-05-21	2	Herbivore	Acanthurinae	Acanthurus gahhm	D	0.0234	3.06										3
AMR	2013-05-21	2	Herbivore	Acanthurinae	Acanthurus nigrofuscus	D	0.0234	3.06			4
AMR	2013-05-21	2	Herbivore	Acanthurinae	Acanthurus sohal	D	0.0234	3.06										12
AMR	2013-05-21	2	Herbivore	Scarinae	Chlorurus sordidus	D	0.0186	3.1							1	1
AMR	2013-05-21	2	Herbivore	Acanthurinae	Ctenochaetus striatus	D	0.0234	3.06					5
AMR	2013-05-21	2	Herbivore	Pomacentrinae	Pomacentrus sulfureus	D	0.0302	2.87			3
AMR	2013-05-21	2	Herbivore	Pomacanthidae	Pygoplites diacanthus	D	0.03071	2.88465				1
AMR	2013-05-21	2	Herbivore	Scarinae	Scarus ferrugineus	D	0.0191	3.05						1
AMR	2013-05-21	2	Herbivore	Scarinae	Scarus niger	D	0.0182	3.13						1	1
AMR	2013-05-21	2	Herbivore	Acanthurinae	Zebrasoma xanthurum	D	0.034	2.861					1
AMR	2013-05-21	2	Herbivore	Pomacentrinae	Abudefduf sexfasciatus	E	0.0229	3.13				3
AMR	2013-05-21	2	Herbivore	Pomacentrinae	Abudefduf vaigiensis	E	0.019945	3.0335				3
AMR	2013-05-21	2	Herbivore	Acanthurinae	Acanthurus gahhm	E	0.0234	3.06										6
AMR	2013-05-21	2	Herbivore	Acanthurinae	Acanthurus nigrofuscus	E	0.0234	3.06				10
AMR	2013-05-21	2	Herbivore	Acanthurinae	Acanthurus sohal	E	0.0234	3.06										15
AMR	2013-05-21	2	Herbivore	Scarinae	Chlorurus sordidus	E	0.0186	3.1									1
AMR	2013-05-21	2	Herbivore	Acanthurinae	Ctenochaetus striatus	E	0.0234	3.06					30
AMR	2013-05-21	2	Herbivore	Pomacentrinae	Pomacentrus sulfureus	E	0.0302	2.87			15
AMR	2013-05-21	2	Herbivore	Pomacanthidae	Pygoplites diacanthus	E	0.03071	2.88465					2
AMR	2013-05-21	2	Herbivore	Acanthurinae	Zebrasoma desjardinii	E	0.034	2.861					12
AMR	2013-05-21	2	Herbivore	Acanthurinae	Acanthurus gahhm	F	0.0234	3.06										2
AMR	2013-05-21	2	Herbivore	Acanthurinae	Acanthurus nigrofuscus	F	0.0234	3.06				1
AMR	2013-05-21	2	Herbivore	Acanthurinae	Acanthurus sohal	F	0.0234	3.06										25
AMR	2013-05-21	2	Herbivore	Scarinae	Chlorurus sordidus	F	0.0186	3.1						1		1
AMR	2013-05-21	2	Herbivore	Acanthurinae	Ctenochaetus striatus	F	0.0234	3.06				10	30
AMR	2013-05-21	2	Herbivore	Nasinae	Naso elegans	F	0.0234	3.06							2
AMR	2013-05-21	2	Herbivore	Pomacentrinae	Plectroglyphididon lacrymatus	F	0.0612	2.635			4
AMR	2013-05-21	2	Herbivore	Pomacentrinae	Pomacentrus sulfureus	F	0.0302	2.87			3
AMR	2013-05-21	2	Herbivore	Pomacanthidae	Pygoplites diacanthus	F	0.03071	2.88465					5
AMR	2013-05-21	2	Herbivore	Scarinae	Scarus ferrugineus	F	0.0191	3.05								1
AMR	2013-05-21	2	Herbivore	Scarinae	Scarus niger	F	0.0182	3.13					1	1
AMR	2013-05-21	2	Herbivore	Acanthurinae	Zebrasoma xanthurum	F	0.034	2.861					1
AMR	2013-05-21	10	Planktivore	Caesioninae	Caesio lunaris	A	0.01075	3.07992					15
AMR	2013-05-21	10	Planktivore	Pomacentrinae	Chromis dimidiata	A	0.0569	2.65		75
AMR	2013-05-21	10	Planktivore	Holocentrinae	Myripristis murdjan	A	0.0193	3.034					15
AMR	2013-05-21	10	Planktivore	Anthiinae	Pseudanthias squamipinnis	A	0.0569	2.65		100
AMR	2013-05-21	10	Planktivore	Caesioninae	Caesio lunaris	B	0.01075	3.07992					10
AMR	2013-05-21	10	Planktivore	Pomacentrinae	Chromis dimidiata	B	0.0569	2.65		100
AMR	2013-05-21	10	Planktivore	Pomacentrinae	Chromis viridis	B	0.0479	2.71		95
AMR	2013-05-21	10	Planktivore	Pomacentrinae	Chromis weberi	B	0.0569	2.65			15
AMR	2013-05-21	10	Planktivore	Anthiinae	Pseudanthias squamipinnis	B	0.0569	2.65		100
AMR	2013-05-21	10	Planktivore	Caesioninae	Caesio lunaris	C	0.01075	3.07992					10
AMR	2013-05-21	10	Planktivore	Pomacentrinae	Chromis dimidiata	C	0.0569	2.65		200
AMR	2013-05-21	10	Planktivore	Pomacentrinae	Chromis flavaxilla	C	0.0569	2.65		25
AMR	2013-05-21	10	Planktivore	Holocentrinae	Myripristis murdjan	C	0.0193	3.034					5
AMR	2013-05-21	10	Planktivore	Anthiinae	Pseudanthias squamipinnis	C	0.0569	2.65		250
AMR	2013-05-21	2	Planktivore	Caesioninae	Caesio lunaris	D	0.01075	3.07992					15
AMR	2013-05-21	2	Planktivore	Pomacentrinae	Chromis dimidiata	D	0.0569	2.65		75
AMR	2013-05-21	2	Planktivore	Holocentrinae	Myripristis murdjan	D	0.0193	3.034					5
AMR	2013-05-21	2	Planktivore	Pomacentrinae	Chromis dimidiata	E	0.0569	2.65		100
AMR	2013-05-21	2	Planktivore	Holocentrinae	Myripristis murdjan	E	0.0193	3.034					5
AMR	2013-05-21	2	Planktivore	Caesioninae	Caesio lunaris	F	0.01075	3.07992					40
AMR	2013-05-21	2	Planktivore	Pomacentrinae	Chromis dimidiata	F	0.0569	2.65		80
AMR	2013-05-21	10	Top Predator	Lutjaninae	Lutjanus ehrenbergii	A	0.0026	3.335					1		1
AMR	2013-05-21	10	Top Predator	Lutjaninae	Lutjanus ehrenbergii	C	0.0026	3.335					10
AMR	2013-05-21	10	Top Predator	Lutjaninae	Lutjanus kasmira	C	0.0111	3.154					6
AMR	2013-05-21	2	Top Predator	Lutjaninae	Lutjanus ehrenbergii	D	0.0026	3.335						5
AMR	2013-05-21	2	Top Predator	Lutjaninae	Lutjanus kasmira	D	0.0111	3.154							1
AMR	2013-05-21	2	Top Predator	Epinephelinae	Epinephelus stoliczkae	E	0.011	3.04									1
AMR	2013-05-21	2	Top Predator	Lutjaninae	Lutjanus kasmira	E	0.0111	3.154				2
ASR	2013-05-22	10	Carnivore	Labridae	Oxycheilinus digramma	A	0.049	2.45				1
ASR	2013-05-22	10	Carnivore	Pomacanthidae	Centropyge multispinis	A	0.03071	2.88465			4
ASR	2013-05-22	10	Carnivore	Epinephelinae	Cephalopholis hemistiktos	A	0.0224	3				2	2
ASR	2013-05-22	10	Carnivore	Corinae	Halichoeres hortulanus	A	0.0119	3.064			2	1
ASR	2013-05-22	10	Carnivore	Labridae	Oxycheilinus mentalis	A	0.049	2.45				1
ASR	2013-05-22	10	Carnivore	Epinephelinae	Aethaloperca rogaa	B	0.0299	3					2
ASR	2013-05-22	10	Carnivore	Pomacanthidae	Centropyge multispinis	B	0.03071	2.88465			10
ASR	2013-05-22	10	Carnivore	Epinephelinae	Cephalopholis hemistiktos	B	0.0224	3				3
ASR	2013-05-22	10	Carnivore	Cheilininae	Cheilinus quinquecinctus	B	0.01487	3				1
ASR	2013-05-22	10	Carnivore	Chaetodontidae	Heniochus intermedius	B	0.017	3.211					2
ASR	2013-05-22	10	Carnivore	Balistidae	Sufflamen albicaudatus	B	0.029825	2.9565				1
ASR	2013-05-22	10	Carnivore	Epinephelinae	Cephalopholis hemistiktos	C	0.0224	3				2
ASR	2013-05-22	10	Carnivore	Corinae	Halichoeres scapularis	C	0.00524	3.382				2
ASR	2013-05-22	10	Carnivore	Labridae	Novaculichthys taeniourus	C	0.01061	3.03881						1
ASR	2013-05-22	10	Carnivore	Labridae	Oxycheilinus mentalis	C	0.049	2.45			1
ASR	2013-05-22	10	Carnivore	Balistidae	Sufflamen albicaudatus	C	0.029825	2.9565				1
ASR	2013-05-22	10	Carnivore	Dasyatidae	Taeniura lymma	C	0.01312	3.1													1
ASR	2013-05-22	2	Carnivore	Labridae	Gomphosus caeruleus	D	0.02437	2.703		5
ASR	2013-05-22	2	Carnivore	Corinae	Halichoeres hortulanus	D	0.0119	3.064				3
ASR	2013-05-22	2	Carnivore	Chaetodontidae	Heniochus intermedius	D	0.017	3.211					2
ASR	2013-05-22	2	Carnivore	Monotaxinae	Monotaxis grandoculis	D	0.0269	2.96							2
ASR	2013-05-22	2	Carnivore	Holocentrinae	Neoniphon sammara	D	0.0211367	3.03633					1
ASR	2013-05-22	2	Carnivore	Corinae	Stethojulis albavittata	D	0.0128	3.077			2
ASR	2013-05-22	2	Carnivore	Balistidae	Balistapus undulatus	E	0.0258	3.01				2
ASR	2013-05-22	2	Carnivore	Monotaxinae	Monotaxis grandoculis	E	0.0269	2.96								13
ASR	2013-05-22	2	Carnivore	Pomacanthidae	Pomacanthus asfur	E	0.0344	2.968						2
ASR	2013-05-22	2	Carnivore	Corinae	Stethojulis albavittata	E	0.0128	3.077			3
ASR	2013-05-22	2	Carnivore	Corinae	Thalassoma lunare	E	0.0210667	2.81433				1
ASR	2013-05-22	2	Carnivore	Epinephelinae	Aethaloperca rogaa	F	0.0299	3					1
ASR	2013-05-22	2	Carnivore	Fistulariidae	Fistularia commersonii	F	0.00056	3											1
ASR	2013-05-22	2	Carnivore	Labridae	Gomphosus caeruleus	F	0.02437	2.703		10
ASR	2013-05-22	2	Carnivore	Lethrininae	Lethrinus xanthochilus	F	0.022035	2.9395									1
ASR	2013-05-22	2	Carnivore	Monotaxinae	Monotaxis grandoculis	F	0.0269	2.96								6
ASR	2013-05-22	2	Carnivore	Holocentrinae	Neoniphon sammara	F	0.0211367	3.03633					2
ASR	2013-05-22	2	Carnivore	Pomacanthidae	Pomacanthus imperator	F	0.0344	2.968									1
ASR	2013-05-22	2	Carnivore	Corinae	Thalassoma lunare	F	0.0210667	2.81433			4
ASR	2013-05-22	2	Carnivore	Corinae	Thalassoma rueppellii	F	0.0209	2.81433		4	3
ASR	2013-05-22	2	Carnivore	Chaetodontidae	Chaetodon larvatus	D	0.0257	3.1				2
ASR	2013-05-22	2	Carnivore	Chaetodontidae	Chaetodon larvatus	E	0.0257	3.1				2
ASR	2013-05-22	2	Carnivore	Chaetodontidae	Chaetodon fasciatus	F	0.0229	3.13					2
ASR	2013-05-22	10	Herbivore	Acanthurinae	Acanthurus gahhm	A	0.0234	3.06					5
ASR	2013-05-22	10	Herbivore	Amphiprioninae	Amphiprion bicinctus	A	0.02	3				2
ASR	2013-05-22	10	Herbivore	Scarinae	Chlorurus gibbus	A	0.0186	3.1										1
ASR	2013-05-22	10	Herbivore	Scarinae	Chlorurus sordidus	A	0.0186	3.1			1
ASR	2013-05-22	10	Herbivore	Acanthurinae	Ctenochaetus striatus	A	0.0234	3.06				2
ASR	2013-05-22	10	Herbivore	Nasinae	Naso unicornis	A	0.0282	2.98						8
ASR	2013-05-22	10	Herbivore	Pomacentrinae	Pomacentrus sulfureus	A	0.0302	2.87		2
ASR	2013-05-22	10	Herbivore	Pomacentrinae	Abudefduf sexfasciatus	B	0.0229	3.13				50
ASR	2013-05-22	10	Herbivore	Acanthurinae	Acanthurus gahhm	B	0.0234	3.06					2
ASR	2013-05-22	10	Herbivore	Pomacentrinae	Plectroglyphididon lacrymatus	B	0.0612	2.635			6
ASR	2013-05-22	10	Herbivore	Siganidae	Siganus luridus	B	0.018995	2.95625					12
ASR	2013-05-22	10	Herbivore	Acanthurinae	Acanthurus gahhm	C	0.0234	3.06					1
ASR	2013-05-22	10	Herbivore	Sparisomatinae	Calotomus viridescens	C	0.0122	3.167					1
ASR	2013-05-22	2	Herbivore	Pomacentrinae	Abudefduf sexfasciatus	D	0.0229	3.13				30
ASR	2013-05-22	2	Herbivore	Pomacentrinae	Abudefduf vaigiensis	D	0.019945	3.0335				5
ASR	2013-05-22	2	Herbivore	Acanthurinae	Acanthurus nigrofuscus	D	0.0234	3.06			7
ASR	2013-05-22	2	Herbivore	Scarinae	Chlorurus sordidus	D	0.0186	3.1					1
ASR	2013-05-22	2	Herbivore	Acanthurinae	Ctenochaetus striatus	D	0.0234	3.06			15	2
ASR	2013-05-22	2	Herbivore	Nasinae	Naso unicornis	D	0.0282	2.98						6
ASR	2013-05-22	2	Herbivore	Pomacentrinae	Plectroglyphididon lacrymatus	D	0.0612	2.635			6
ASR	2013-05-22	2	Herbivore	Pomacentrinae	Pomacentrus sulfureus	D	0.0302	2.87		40
ASR	2013-05-22	2	Herbivore	Pomacanthidae	Pygoplites diacanthus	D	0.03071	2.88465					1
ASR	2013-05-22	2	Herbivore	Scarinae	Scarus ferrugineus	D	0.024905	3						2
ASR	2013-05-22	2	Herbivore	Scarinae	Scarus niger	D	0.0182	3.13						2
ASR	2013-05-22	2	Herbivore	Siganidae	Siganus luridus	D	0.018995	2.95625					15
ASR	2013-05-22	2	Herbivore	Siganidae	Siganus stellatus	D	0.014	3.138						2
ASR	2013-05-22	2	Herbivore	Acanthurinae	Acanthurus nigrofuscus	E	0.0234	3.06		25	8
ASR	2013-05-22	2	Herbivore	Scarinae	Chlorurus sordidus	E	0.0186	3.1						2
ASR	2013-05-22	2	Herbivore	Pomacentrinae	Plectroglyphididon lacrymatus	E	0.0612	2.635			12
ASR	2013-05-22	2	Herbivore	Pomacentrinae	Pomacentrus sulfureus	E	0.0302	2.87		4
ASR	2013-05-22	2	Herbivore	Scarinae	Scarus frenatus	E	0.032	3.06						1
ASR	2013-05-22	2	Herbivore	Scarinae	Scarus niger	E	0.0182	3.13					4
ASR	2013-05-22	2	Herbivore	Siganidae	Siganus luridus	E	0.018995	2.95625					2
ASR	2013-05-22	2	Herbivore	Siganidae	Siganus stellatus	E	0.014	3.138						2
ASR	2013-05-22	2	Herbivore	Acanthurinae	Acanthurus nigrofuscus	F	0.0234	3.06			8
ASR	2013-05-22	2	Herbivore	Scarinae	Chlorurus sordidus	F	0.0186	3.1				10
ASR	2013-05-22	2	Herbivore	Acanthurinae	Ctenochaetus striatus	F	0.0234	3.06				15
ASR	2013-05-22	2	Herbivore	Nasinae	Naso brevirostris	F	0.0602	2.743								125
ASR	2013-05-22	2	Herbivore	Nasinae	Naso elegans	F	0.0234	3.06								3
ASR	2013-05-22	2	Herbivore	Pomacentrinae	Plectroglyphididon lacrymatus	F	0.0612	2.635			2
ASR	2013-05-22	2	Herbivore	Pomacentrinae	Pomacentrus sulfureus	F	0.0302	2.87		30
ASR	2013-05-22	2	Herbivore	Scarinae	Scarus ferrugineus	F	0.024905	3						3
ASR	2013-05-22	2	Herbivore	Pomacentrinae	Stegastes nigricans	E	0.030205	3.048				8
ASR	2013-05-22	2	Herbivore	Pomacentrinae	Stegastes nigricans	F	0.030205	3.048				2
ASR	2013-05-22	10	Planktivore	Pomacentrinae	Chromis weberi	A	0.0569	2.65			4
ASR	2013-05-22	10	Planktivore	Nasinae	Naso hexacanthus	A	0.0424	2.854									2
ASR	2013-05-22	10	Planktivore	Pomacentrinae	Dascyllus trimaculatus	B	0.0603	2.85			1
ASR	2013-05-22	10	Planktivore	Ptereleotridae	Ptereleotris heteroptera	B	0.00389	3.12				2
ASR	2013-05-22	2	Planktivore	Pomacentrinae	Chromis dimidiata	D	0.0569	2.65		10
ASR	2013-05-22	2	Planktivore	Pomacentrinae	Chromis flavaxilla	D	0.0569	2.65		15
ASR	2013-05-22	2	Planktivore	Pomacentrinae	Chromis weberi	D	0.0569	2.65			1
ASR	2013-05-22	2	Planktivore	Pomacentrinae	Chromis dimidiata	F	0.0569	2.65		20
ASR	2013-05-22	2	Planktivore	Pomacentrinae	Chromis flavaxilla	F	0.0569	2.65		20
ASR	2013-05-22	2	Planktivore	Pomacentrinae	Chromis weberi	F	0.0569	2.65			4
ASR	2013-05-22	2	Top Predator	Lutjaninae	Lutjanus bohar	D	0.01563	3.059					1
ASR	2013-05-22	2	Top Predator	Lutjaninae	Lutjanus ehrenbergii	D	0.0026	3.335					4
ASR	2013-05-22	2	Top Predator	Lutjaninae	Lutjanus ehrenbergii	E	0.0026	3.335					6
ASR	2013-05-22	2	Top Predator	Lutjaninae	Lutjanus ehrenbergii	F	0.0026	3.335				6
FR	2013-05-08	10	Carnivore	Bodianinae	Bodianus axillaris	C	0.01061	3.03881				1
FR	2013-05-08	10	Carnivore	Balistidae	Balistapus undulatus	A	0.0258	3.01				3
FR	2013-05-08	10	Carnivore	Pomacanthidae	Centropyge multispinis	A	0.03071	2.88465			3
FR	2013-05-08	10	Carnivore	Epinephelinae	Cephalopholis argus	A	0.0117	3.12						1
FR	2013-05-08	10	Carnivore	Epinephelinae	Cephalopholis hemistiktos	A	0.0224	3				2
FR	2013-05-08	10	Carnivore	Cheilininae	Cheilinus quinquecinctus	A	0.01487	3				1
FR	2013-05-08	10	Carnivore	Corinae	Halichoeres hortulanus	A	0.0119	3.064			2
FR	2013-05-08	10	Carnivore	Monotaxinae	Monotaxis grandoculis	A	0.0269	2.96							12		1
FR	2013-05-08	10	Carnivore	Holocentrinae	Neoniphon sammara	A	0.0211367	3.03633				3
FR	2013-05-08	10	Carnivore	Cirrhitidae	Paracirrhites forsteri	A	0.00941	3.07			3
FR	2013-05-08	10	Carnivore	Pseudodacinae	Pseudodax moluccanus	A	0.01061	3.03881			2
FR	2013-05-08	10	Carnivore	Holocentrinae	Sargocentron caudimaculatum	A	0.0191	3.05			3
FR	2013-05-08	10	Carnivore	Holocentrinae	Sargocentron spiniferum	A	0.0191	3.05							1
FR	2013-05-08	10	Carnivore	Corinae	Anampses twistii	B	0.0204	3			2
FR	2013-05-08	10	Carnivore	Cheilininae	Epibulus insidiator	B	0.01614	3.081				1
FR	2013-05-08	10	Carnivore	Corinae	Halichoeres hortulanus	B	0.0119	3.064			1	1
FR	2013-05-08	10	Carnivore	Holocentrinae	Neoniphon sammara	B	0.0211367	3.03633					3
FR	2013-05-08	10	Carnivore	Cirrhitidae	Paracirrhites forsteri	B	0.00941	3.07		5
FR	2013-05-08	10	Carnivore	Mullidae	Parupeneus forsskali	B	0.00959	3.11			3
FR	2013-05-08	10	Carnivore	Holocentrinae	Sargocentron caudimaculatum	B	0.0191	3.05			10
FR	2013-05-08	10	Carnivore	Monacanthidae	Amanses scopas	C	0.02233	2.92159				1
FR	2013-05-08	10	Carnivore	Corinae	Anampses twistii	C	0.0204	3				1
FR	2013-05-08	10	Carnivore	Balistidae	Balistapus undulatus	C	0.0258	3.01					1
FR	2013-05-08	10	Carnivore	Pomacanthidae	Centropyge multispinis	C	0.03071	2.88465			2
FR	2013-05-08	10	Carnivore	Epinephelinae	Cephalopholis argus	C	0.0117	3.12				1	1
FR	2013-05-08	10	Carnivore	Cheilininae	Epibulus insidiator	C	0.01614	3.081					1
FR	2013-05-08	10	Carnivore	Labridae	Gomphosus caeruleus	C	0.02437	2.703			2		1
FR	2013-05-08	10	Carnivore	Corinae	Halichoeres hortulanus	C	0.0119	3.064			2	1
FR	2013-05-08	10	Carnivore	Chaetodontidae	Heniochus intermedius	C	0.017	3.211					2
FR	2013-05-08	10	Carnivore	Monotaxinae	Monotaxis grandoculis	C	0.0269	2.96						2	1
FR	2013-05-08	10	Carnivore	Cirrhitidae	Paracirrhites forsteri	C	0.00941	3.07			2
FR	2013-05-08	10	Carnivore	Mullidae	Parupeneus forsskali	C	0.00959	3.11				3
FR	2013-05-08	10	Carnivore	Pseudodacinae	Pseudodax moluccanus	C	0.01061	3.03881				1
FR	2013-05-08	10	Carnivore	Epinephelinae	Variola louti	C	0.0138	3.117			1	1			1
FR	2013-05-08	2	Carnivore	Balistidae	Balistapus undulatus	D	0.0258	3.01				4	1
FR	2013-05-08	2	Carnivore	Epinephelinae	Cephalopholis argus	D	0.0117	3.12			1		1
FR	2013-05-08	2	Carnivore	Epinephelinae	Cephalopholis hemistiktos	D	0.0224	3				1
FR	2013-05-08	2	Carnivore	Labridae	Gomphosus caeruleus	D	0.02437	2.703			1	2
FR	2013-05-08	2	Carnivore	Monotaxinae	Monotaxis grandoculis	D	0.0269	2.96					2
FR	2013-05-08	2	Carnivore	Holocentrinae	Neoniphon sammara	D	0.0211367	3.03633					5
FR	2013-05-08	2	Carnivore	Cirrhitidae	Paracirrhites forsteri	D	0.00941	3.07			4	2
FR	2013-05-08	2	Carnivore	Holocentrinae	Sargocentron caudimaculatum	D	0.0191	3.05			6	5
FR	2013-05-08	2	Carnivore	Holocentrinae	Sargocentron spiniferum	D	0.0191	3.05							1
FR	2013-05-08	2	Carnivore	Corinae	Thalassoma lunare	D	0.0210667	2.81433			2
FR	2013-05-08	2	Carnivore	Corinae	Thalassoma rueppellii	D	0.0209	2.81433			15	3
FR	2013-05-08	2	Carnivore	Sparidae	Acanthopagrus bifasciatus	E	0.0229	3.13								1
FR	2013-05-08	2	Carnivore	Epinephelinae	Aethaloperca rogaa	E	0.0299	3					1
FR	2013-05-08	2	Carnivore	Epinephelinae	Cephalopholis argus	E	0.0117	3.12			2
FR	2013-05-08	2	Carnivore	Epinephelinae	Cephalopholis miniata	E	0.0166	2.99					2
FR	2013-05-08	2	Carnivore	Cheilininae	Epibulus insidiator	E	0.01614	3.081				1
FR	2013-05-08	2	Carnivore	Labridae	Gomphosus caeruleus	E	0.02437	2.703				1
FR	2013-05-08	2	Carnivore	Holocentrinae	Neoniphon sammara	E	0.0211367	3.03633				2
FR	2013-05-08	2	Carnivore	Cirrhitidae	Paracirrhites forsteri	E	0.00941	3.07		8
FR	2013-05-08	2	Carnivore	Plectorhinchinae	Plectorhinchus gaterinus	E	0.01733	3.04					10
FR	2013-05-08	2	Carnivore	Pomacanthidae	Pomacanthus maculosus	E	0.0344	2.968							1
FR	2013-05-08	2	Carnivore	Pseudodacinae	Pseudodax moluccanus	E	0.01061	3.03881					1
FR	2013-05-08	2	Carnivore	Holocentrinae	Sargocentron caudimaculatum	E	0.0191	3.05			9	2	1
FR	2013-05-08	2	Carnivore	Corinae	Thalassoma rueppellii	E	0.0209	2.81433		40	20
FR	2013-05-08	2	Carnivore	Epinephelinae	Aethaloperca rogaa	F	0.0299	3						1
FR	2013-05-08	2	Carnivore	Epinephelinae	Cephalopholis argus	F	0.0117	3.12			2	1
FR	2013-05-08	2	Carnivore	Epinephelinae	Cephalopholis miniata	F	0.0166	2.99				1
FR	2013-05-08	2	Carnivore	Cirrhitidae	Paracirrhites forsteri	F	0.00941	3.07		10	2
FR	2013-05-08	2	Carnivore	Holocentrinae	Sargocentron caudimaculatum	F	0.0191	3.05			6
FR	2013-05-08	2	Carnivore	Holocentrinae	Sargocentron spiniferum	F	0.0191	3.05								1
FR	2013-05-08	2	Carnivore	Corinae	Stethojulis albavittata	F	0.0128	3.077		25
FR	2013-05-08	2	Carnivore	Corinae	Thalassoma rueppellii	F	0.0209	2.81433		20	15
FR	2013-05-08	10	Carnivore	Chaetodontidae	Chaetodon auriga	A	0.0324	2.92					2
FR	2013-05-08	10	Carnivore	Chaetodontidae	Chaetodon fasciatus	A	0.0229	3.13				2
FR	2013-05-08	10	Carnivore	Chaetodontidae	Chaetodon auriga	C	0.0324	2.92				2
FR	2013-05-08	10	Carnivore	Chaetodontidae	Chaetodon austriacus	C	0.0229	3.13				2
FR	2013-05-08	10	Carnivore	Chaetodontidae	Chaetodon trifascialis	C	0.0347	2.86			3
FR	2013-05-08	2	Carnivore	Chaetodontidae	Chaetodon larvatus	D	0.0257	3.1				2
FR	2013-05-08	2	Carnivore	Chaetodontidae	Chaetodon trifascialis	D	0.0347	2.86		2	4	3
FR	2013-05-08	2	Carnivore	Tetraodontidae	Arothron diadematus	E	0.01731	2.96				1
FR	2013-05-08	2	Carnivore	Chaetodontidae	Chaetodon trifascialis	E	0.0347	2.86			3	3	1
FR	2013-05-08	2	Carnivore	Chaetodontidae	Chaetodon trifascialis	F	0.0347	2.86			4	2
FR	2013-05-08	10	Herbivore	Pomacentrinae	Abudefduf sexfasciatus	A	0.0229	3.13			2
FR	2013-05-08	10	Herbivore	Acanthurinae	Acanthurus gahhm	A	0.0234	3.06							1
FR	2013-05-08	10	Herbivore	Acanthurinae	Acanthurus nigrofuscus	A	0.0234	3.06			1	1
FR	2013-05-08	10	Herbivore	Scarinae	Chlorurus sordidus	A	0.0186	3.1			1			1
FR	2013-05-08	10	Herbivore	Acanthurinae	Ctenochaetus striatus	A	0.0234	3.06			1	1
FR	2013-05-08	10	Herbivore	Pomacentrinae	Pomacentrus sulfureus	A	0.0302	2.87		2
FR	2013-05-08	10	Herbivore	Pomacanthidae	Pygoplites diacanthus	A	0.03071	2.88465			1
FR	2013-05-08	10	Herbivore	Scarinae	Scarus niger	A	0.0182	3.13								1
FR	2013-05-08	10	Herbivore	Acanthurinae	Acanthurus nigrofuscus	B	0.0234	3.06			2	2
FR	2013-05-08	10	Herbivore	Acanthurinae	Acanthurus sohal	B	0.0234	3.06							1
FR	2013-05-08	10	Herbivore	Amphiprioninae	Amphiprion bicinctus	B	0.02	3			2
FR	2013-05-08	10	Herbivore	Scarinae	Chlorurus gibbus	B	0.0186	3.1					1
FR	2013-05-08	10	Herbivore	Scarinae	Chlorurus sordidus	B	0.0186	3.1			1
FR	2013-05-08	10	Herbivore	Acanthurinae	Ctenochaetus striatus	B	0.0234	3.06			5	2
FR	2013-05-08	10	Herbivore	Nasinae	Naso elegans	B	0.0234	3.06					2	1
FR	2013-05-08	10	Herbivore	Nasinae	Naso unicornis	B	0.0282	2.98					3		2
FR	2013-05-08	10	Herbivore	Pomacentrinae	Pomacentrus sulfureus	B	0.0302	2.87		6
FR	2013-05-08	10	Herbivore	Pomacanthidae	Pygoplites diacanthus	B	0.03071	2.88465			2
FR	2013-05-08	10	Herbivore	Scarinae	Scarus ferrugineus	B	0.024905	3				1
FR	2013-05-08	10	Herbivore	Siganidae	Siganus stellatus	B	0.014	3.138							2
FR	2013-05-08	10	Herbivore	Acanthurinae	Zebrasoma xanthurum	B	0.034	2.861					2
FR	2013-05-08	10	Herbivore	Pomacentrinae	Abudefduf sexfasciatus	C	0.0229	3.13			15
FR	2013-05-08	10	Herbivore	Acanthurinae	Acanthurus nigrofuscus	C	0.0234	3.06			1
FR	2013-05-08	10	Herbivore	Acanthurinae	Ctenochaetus striatus	C	0.0234	3.06			4	3	2
FR	2013-05-08	10	Herbivore	Scarinae	Hipposcarus harid	C	0.01307	3.05						2
FR	2013-05-08	10	Herbivore	Pomacentrinae	Pomacentrus sulfureus	C	0.0302	2.87		1
FR	2013-05-08	10	Herbivore	Pomacanthidae	Pygoplites diacanthus	C	0.03071	2.88465				2
FR	2013-05-08	10	Herbivore	Acanthurinae	Zebrasoma xanthurum	C	0.034	2.861				2
FR	2013-05-08	2	Herbivore	Pomacentrinae	Abudefduf sexfasciatus	D	0.0229	3.13			3
FR	2013-05-08	2	Herbivore	Acanthurinae	Ctenochaetus striatus	D	0.0234	3.06			8	10
FR	2013-05-08	2	Herbivore	Pomacentrinae	Pomacentrus sulfureus	D	0.0302	2.87		16
FR	2013-05-08	2	Herbivore	Pomacanthidae	Pygoplites diacanthus	D	0.03071	2.88465				1
FR	2013-05-08	2	Herbivore	Acanthurinae	Zebrasoma xanthurum	D	0.034	2.861				2
FR	2013-05-08	2	Herbivore	Pomacentrinae	Abudefduf sexfasciatus	E	0.0229	3.13			1
FR	2013-05-08	2	Herbivore	Pomacentrinae	Abudefduf vaigiensis	E	0.019945	3.0335			12
FR	2013-05-08	2	Herbivore	Acanthurinae	Acanthurus nigrofuscus	E	0.0234	3.06			5	8
FR	2013-05-08	2	Herbivore	Acanthurinae	Acanthurus sohal	E	0.0234	3.06									10
FR	2013-05-08	2	Herbivore	Scarinae	Chlorurus sordidus	E	0.0186	3.1				1
FR	2013-05-08	2	Herbivore	Acanthurinae	Ctenochaetus striatus	E	0.0234	3.06			10	8	3
FR	2013-05-08	2	Herbivore	Pomacentrinae	Pomacentrus sulfureus	E	0.0302	2.87		25
FR	2013-05-08	2	Herbivore	Pomacanthidae	Pygoplites diacanthus	E	0.03071	2.88465					2
FR	2013-05-08	2	Herbivore	Scarinae	Scarus niger	E	0.0182	3.13							1
FR	2013-05-08	2	Herbivore	Pomacentrinae	Abudefduf sexfasciatus	F	0.0229	3.13			3
FR	2013-05-08	2	Herbivore	Pomacentrinae	Abudefduf vaigiensis	F	0.019945	3.0335			25
FR	2013-05-08	2	Herbivore	Acanthurinae	Acanthurus nigrofuscus	F	0.0234	3.06			13	5
FR	2013-05-08	2	Herbivore	Acanthurinae	Acanthurus sohal	F	0.0234	3.06								7	5
FR	2013-05-08	2	Herbivore	Scarinae	Chlorurus sordidus	F	0.0186	3.1			1
FR	2013-05-08	2	Herbivore	Acanthurinae	Ctenochaetus striatus	F	0.0234	3.06				10	10
FR	2013-05-08	2	Herbivore	Pomacentrinae	Plectroglyphididon lacrymatus	F	0.0612	2.635		10
FR	2013-05-08	2	Herbivore	Pomacentrinae	Pomacentrus sulfureus	F	0.0302	2.87		16
FR	2013-05-08	2	Herbivore	Pomacanthidae	Pygoplites diacanthus	F	0.03071	2.88465			4
FR	2013-05-08	2	Herbivore	Scarinae	Scarus ferrugineus	F	0.024905	3						1		1
FR	2013-05-08	2	Herbivore	Acanthurinae	Zebrasoma desjardinii	F	0.034	2.861					1
FR	2013-05-08	10	Planktivore	Pomacentrinae	Amblyglyphidodon indicus	A	0.0229	3.13			2
FR	2013-05-08	10	Planktivore	Caesioninae	Caesio lunaris	A	0.01075	3.07992			10	10
FR	2013-05-08	10	Planktivore	Pomacentrinae	Chromis dimidiata	A	0.0569	2.65	30	20
FR	2013-05-08	10	Planktivore	Pomacentrinae	Chromis flavaxilla	A	0.0569	2.65		90
FR	2013-05-08	10	Planktivore	Pomacentrinae	Dascyllus aruanus	A	0.050402	2.7356	15
FR	2013-05-08	10	Planktivore	Holocentrinae	Myripristis murdjan	A	0.0193	3.034				2
FR	2013-05-08	10	Planktivore	Pomacentrinae	Amblyglyphidodon indicus	B	0.0229	3.13			3
FR	2013-05-08	10	Planktivore	Caesioninae	Caesio lunaris	B	0.01075	3.07992				5
FR	2013-05-08	10	Planktivore	Pomacentrinae	Chromis dimidiata	B	0.0569	2.65	75	25
FR	2013-05-08	10	Planktivore	Pomacentrinae	Chromis flavaxilla	B	0.0569	2.65		10
FR	2013-05-08	10	Planktivore	Pomacentrinae	Chromis viridis	B	0.0479	2.71		5
FR	2013-05-08	10	Planktivore	Holocentrinae	Myripristis murdjan	B	0.0193	3.034				1
FR	2013-05-08	10	Planktivore	Anthiinae	Pseudanthias squamipinnis	B	0.0569	2.65		10
FR	2013-05-08	10	Planktivore	Caesioninae	Caesio lunaris	C	0.01075	3.07992				20
FR	2013-05-08	10	Planktivore	Pomacentrinae	Chromis dimidiata	C	0.0569	2.65	50	20
FR	2013-05-08	10	Planktivore	Pomacentrinae	Chromis flavaxilla	C	0.0569	2.65		40
FR	2013-05-08	2	Planktivore	Pomacentrinae	Chromis dimidiata	D	0.0569	2.65	75
FR	2013-05-08	2	Planktivore	Pomacentrinae	Chromis flavaxilla	D	0.0569	2.65		65
FR	2013-05-08	2	Planktivore	Pomacentrinae	Amblyglyphidodon indicus	E	0.0229	3.13			2	2
FR	2013-05-08	2	Planktivore	Caesioninae	Caesio lunaris	E	0.01075	3.07992			5	5
FR	2013-05-08	2	Planktivore	Pomacentrinae	Chromis dimidiata	E	0.0569	2.65	150	25
FR	2013-05-08	2	Planktivore	Pomacentrinae	Chromis flavaxilla	E	0.0569	2.65		90
FR	2013-05-08	2	Planktivore	Holocentrinae	Myripristis murdjan	E	0.0193	3.034					1
FR	2013-05-08	2	Planktivore	Pomacentrinae	Chromis dimidiata	F	0.0569	2.65	70	80
FR	2013-05-08	2	Planktivore	Pomacentrinae	Chromis flavaxilla	F	0.0569	2.65		55
FR	2013-05-08	10	Top Predator	Epinephelinae	Epinephelus stoliczkae	A	0.011	3.04						1
FR	2013-05-08	10	Top Predator	Lutjaninae	Lutjanus ehrenbergii	A	0.0026	3.335				10
FR	2013-05-08	10	Top Predator	Lutjaninae	Lutjanus gibbus	A	0.0234	3.06							15
FR	2013-05-08	10	Top Predator	Epinephelinae	Epinephelus summana	B	0.0206	3							1
FR	2013-05-08	10	Top Predator	Lutjaninae	Lutjanus bohar	B	0.01563	3.059					1	2
FR	2013-05-08	10	Top Predator	Lutjaninae	Lutjanus ehrenbergii	B	0.0026	3.335					15
FR	2013-05-08	10	Top Predator	Lutjaninae	Lutjanus monostigma	C	0.02218	2.913						1
FR	2013-05-08	2	Top Predator	Lutjaninae	Lutjanus ehrenbergii	D	0.0026	3.335				5
FR	2013-05-08	2	Top Predator	Carangidae	Caranx melampygus	F	0.0245	2.94									1		1
FR	2013-05-08	2	Top Predator	Lutjaninae	Lutjanus ehrenbergii	F	0.0026	3.335			14	3
EFR	2013-05-08	10	Carnivore	Epinephelinae	Aethaloperca rogaa	A	0.0299	3							1
EFR	2013-05-08	10	Carnivore	Pomacanthidae	Centropyge multispinis	A	0.03071	2.88465			1
EFR	2013-05-08	10	Carnivore	Epinephelinae	Cephalopholis hemistiktos	A	0.0224	3			1
EFR	2013-05-08	10	Carnivore	Corinae	Hemigymnus fasciatus	A	0.01713	3			1
EFR	2013-05-08	10	Carnivore	Labridae	Larabicus quadrilineatus	A	0.01061	3.03881		2
EFR	2013-05-08	10	Carnivore	Labridae	Oxycheilinus mentalis	A	0.049	2.45		5		1
EFR	2013-05-08	10	Carnivore	Pomacanthidae	Pomacanthus asfur	A	0.0344	2.968						1
EFR	2013-05-08	10	Carnivore	Balistidae	Pseudobalistes flavimarginatus	A	0.07255	2.76										1
EFR	2013-05-08	10	Carnivore	Bodianinae	Bodianus diana	B	0.01061	3.03881					1
EFR	2013-05-08	10	Carnivore	Pomacanthidae	Centropyge multispinis	B	0.03071	2.88465			2
EFR	2013-05-08	10	Carnivore	Epinephelinae	Cephalopholis argus	B	0.0117	3.12						1
EFR	2013-05-08	10	Carnivore	Epinephelinae	Cephalopholis hemistiktos	B	0.0224	3			1
EFR	2013-05-08	10	Carnivore	Labridae	Gomphosus caeruleus	B	0.02437	2.703			1
EFR	2013-05-08	10	Carnivore	Labridae	Larabicus quadrilineatus	B	0.01061	3.03881		2
EFR	2013-05-08	10	Carnivore	Balistidae	Pseudobalistes flavimarginatus	B	0.07255	2.76						1
EFR	2013-05-08	10	Carnivore	Labridae	Gomphosus caeruleus	C	0.02437	2.703				1
EFR	2013-05-08	10	Carnivore	Corinae	Halichoeres hortulanus	C	0.0119	3.064					1
EFR	2013-05-08	10	Carnivore	Corinae	Hemigymnus fasciatus	C	0.01713	3				2
EFR	2013-05-08	10	Carnivore	Chaetodontidae	Heniochus intermedius	C	0.017	3.211				2
EFR	2013-05-08	10	Carnivore	Labridae	Labroides dimidiatus	C	0.00585	3.231			2
EFR	2013-05-08	10	Carnivore	Labridae	Oxycheilinus mentalis	C	0.049	2.45		8
EFR	2013-05-08	10	Carnivore	Monacanthidae	Paraluteres arqat	C	0.01	3.15			2
EFR	2013-05-08	10	Carnivore	Pomacanthidae	Pomacanthus asfur	C	0.0344	2.968					1
EFR	2013-05-08	10	Carnivore	Pomacanthidae	Pomacanthus maculosus	C	0.0344	2.968					1
EFR	2013-05-08	10	Carnivore	Balistidae	Pseudobalistes flavimarginatus	C	0.07255	2.76							3
EFR	2013-05-08	10	Carnivore	Pteroinae	Pterois radiata	C	0.0112	3.27						1
EFR	2013-05-08	10	Carnivore	Nemipteridae	Scolopsis ghanam	C	0.012	2.99					2
EFR	2013-05-08	10	Carnivore	Corinae	Thalassoma lunare	C	0.0210667	2.81433			3	1
EFR	2013-05-08	10	Carnivore	Corinae	Thalassoma rueppellii	C	0.0209	2.81433				1
EFR	2013-05-08	2	Carnivore	Cheilininae	Cheilinus abudjubbe	D	0.0145	3.07									1
EFR	2013-05-08	2	Carnivore	Cheilininae	Cheilinus quinquecinctus	D	0.01487	3				2
EFR	2013-05-08	2	Carnivore	Corinae	Halichoeres hortulanus	D	0.0119	3.064				1
EFR	2013-05-08	2	Carnivore	Holocentrinae	Neoniphon sammara	D	0.0211367	3.03633				40	12
EFR	2013-05-08	2	Carnivore	Labridae	Oxycheilinus mentalis	D	0.049	2.45				1
EFR	2013-05-08	2	Carnivore	Cirrhitidae	Paracirrhites forsteri	D	0.00941	3.07				2
EFR	2013-05-08	2	Carnivore	Holocentrinae	Sargocentron caudimaculatum	D	0.0191	3.05					2
EFR	2013-05-08	2	Carnivore	Corinae	Anampses twistii	E	0.0204	3				1
EFR	2013-05-08	2	Carnivore	Labridae	Gomphosus caeruleus	E	0.02437	2.703	15
EFR	2013-05-08	2	Carnivore	Holocentrinae	Neoniphon sammara	E	0.0211367	3.03633				6
EFR	2013-05-08	2	Carnivore	Cirrhitidae	Paracirrhites forsteri	E	0.00941	3.07			5
EFR	2013-05-08	2	Carnivore	Cheilininae	Cheilinus abudjubbe	F	0.0145	3.07						1
EFR	2013-05-08	2	Carnivore	Cheilininae	Cheilinus quinquecinctus	F	0.01487	3					3
EFR	2013-05-08	2	Carnivore	Diodontidae	Diodon hystrix	F	0.336667	2.36433											1
EFR	2013-05-08	2	Carnivore	Corinae	Halichoeres hortulanus	F	0.0119	3.064					2
EFR	2013-05-08	2	Carnivore	Mullidae	Parupeneus forsskali	F	0.00959	3.11					3
EFR	2013-05-08	10	Carnivore	Chaetodontidae	Chaetodon auriga	A	0.0324	2.92					4
EFR	2013-05-08	10	Carnivore	Chaetodontidae	Chaetodon auriga	C	0.0324	2.92					2
EFR	2013-05-08	2	Carnivore	Chaetodontidae	Chaetodon fasciatus	D	0.0229	3.13				1
EFR	2013-05-08	2	Carnivore	Chaetodontidae	Chaetodon fasciatus	F	0.0229	3.13					2
EFR	2013-05-08	10	Herbivore	Acanthurinae	Ctenochaetus striatus	A	0.0234	3.06			6	2
EFR	2013-05-08	10	Herbivore	Scarinae	Hipposcarus harid	A	0.01307	3.05			1
EFR	2013-05-08	10	Herbivore	Scarinae	Scarus niger	A	0.0182	3.13							2
EFR	2013-05-08	10	Herbivore	Acanthurinae	Zebrasoma desjardinii	A	0.034	2.861				1
EFR	2013-05-08	10	Herbivore	Scarinae	Chlorurus sordidus	B	0.0186	3.1						1	1
EFR	2013-05-08	10	Herbivore	Acanthurinae	Ctenochaetus striatus	B	0.0234	3.06			20	2
EFR	2013-05-08	10	Herbivore	Scarinae	Hipposcarus harid	B	0.01307	3.05				1
EFR	2013-05-08	10	Herbivore	Scarinae	Scarus ferrugineus	B	0.024905	3							1
EFR	2013-05-08	10	Herbivore	Scarinae	Scarus niger	B	0.0182	3.13						1	1
EFR	2013-05-08	10	Herbivore	Siganidae	Siganus rivulatus	B	0.01275	3.01375				1
EFR	2013-05-08	10	Herbivore	Amphiprioninae	Amphiprion bicinctus	C	0.02	3			2
EFR	2013-05-08	10	Herbivore	Scarinae	Cetoscarus bicolor	C	0.0195	3									1
EFR	2013-05-08	10	Herbivore	Scarinae	Chlorurus sordidus	C	0.0186	3.1					1
EFR	2013-05-08	10	Herbivore	Acanthurinae	Ctenochaetus striatus	C	0.0234	3.06			5
EFR	2013-05-08	10	Herbivore	Nasinae	Naso unicornis	C	0.0282	2.98									8
EFR	2013-05-08	10	Herbivore	Scarinae	Scarus niger	C	0.0182	3.13					1
EFR	2013-05-08	2	Herbivore	Pomacentrinae	Abudefduf sexfasciatus	D	0.0229	3.13		25
EFR	2013-05-08	2	Herbivore	Pomacentrinae	Abudefduf vaigiensis	D	0.019945	3.0335		12
EFR	2013-05-08	2	Herbivore	Scarinae	Chlorurus sordidus	D	0.0186	3.1						1
EFR	2013-05-08	2	Herbivore	Acanthurinae	Ctenochaetus striatus	D	0.0234	3.06			6
EFR	2013-05-08	2	Herbivore	Scarinae	Hipposcarus harid	D	0.01307	3.05					10	10
EFR	2013-05-08	2	Herbivore	Nasinae	Naso unicornis	D	0.0282	2.98									8
EFR	2013-05-08	2	Herbivore	Pomacentrinae	Plectroglyphididon lacrymatus	D	0.0612	2.635			4
EFR	2013-05-08	2	Herbivore	Pomacentrinae	Pomacentrus sulfureus	D	0.0302	2.87			15
EFR	2013-05-08	2	Herbivore	Scarinae	Scarus ferrugineus	D	0.024905	3					1
EFR	2013-05-08	2	Herbivore	Scarinae	Scarus frenatus	D	0.032	3.06									1
EFR	2013-05-08	2	Herbivore	Scarinae	Chlorurus sordidus	E	0.0186	3.1					1
EFR	2013-05-08	2	Herbivore	Acanthurinae	Ctenochaetus striatus	E	0.0234	3.06			10	30
EFR	2013-05-08	2	Herbivore	Scarinae	Hipposcarus harid	E	0.01307	3.05						5
EFR	2013-05-08	2	Herbivore	Pomacentrinae	Plectroglyphididon lacrymatus	E	0.0612	2.635		8	2
EFR	2013-05-08	2	Herbivore	Pomacentrinae	Pomacentrus sulfureus	E	0.0302	2.87			10
EFR	2013-05-08	2	Herbivore	Acanthurinae	Acanthurus sohal	F	0.0234	3.06							12
EFR	2013-05-08	2	Herbivore	Scarinae	Hipposcarus harid	F	0.01307	3.05					2			13
EFR	2013-05-08	2	Herbivore	Pomacentrinae	Plectroglyphididon lacrymatus	F	0.0612	2.635			5
EFR	2013-05-08	2	Herbivore	Scarinae	Scarus rivulatus	F	0.0199167	3.09067						1
EFR	2013-05-08	2	Herbivore	Pomacentrinae	Stegastes nigricans	D	0.030205	3.048			20	50
EFR	2013-05-08	2	Herbivore	Pomacentrinae	Stegastes nigricans	E	0.030205	3.048			40	115
EFR	2013-05-08	2	Herbivore	Pomacentrinae	Stegastes nigricans	F	0.030205	3.048			30	200
EFR	2013-05-08	10	Planktivore	Pomacentrinae	Amblyglyphidodon indicus	A	0.0229	3.13			5
EFR	2013-05-08	10	Planktivore	Pomacentrinae	Chromis weberi	A	0.0569	2.65	13	2
EFR	2013-05-08	10	Planktivore	Pomacentrinae	Dascyllus aruanus	A	0.050402	2.7356	6
EFR	2013-05-08	10	Top Predator	Carangidae	Atule mate	A	0.00894	3.052						35
EFR	2013-05-08	10	Top Predator	Carangidae	Carangoides bajad	A	0.0199	2.869										1
EFR	2013-05-08	2	Top Predator	Carangidae	Carangoides bajad	D	0.0199	2.869						1		1
EFR	2013-05-08	2	Top Predator	Carangidae	Caranx melampygus	D	0.0245	2.94						1		2
EFR	2013-05-08	2	Top Predator	Lutjaninae	Lutjanus ehrenbergii	D	0.0026	3.335					5
EFR	2013-05-08	2	Top Predator	Lutjaninae	Lutjanus monostigma	D	0.02218	2.913				2		1
EFR	2013-05-08	2	Top Predator	Lutjaninae	Lutjanus ehrenbergii	E	0.0026	3.335					2
EFR	2013-05-08	2	Top Predator	Lutjaninae	Lutjanus monostigma	F	0.02218	2.913						1
NR	2013-05-20	10	Carnivore	Mullidae	Mulloidichthys vanicolensis	A	0.0122	3.167					8
NR	2013-05-20	10	Carnivore	Labridae	Oxycheilinus digramma	A	0.049	2.45				1
NR	2013-05-20	10	Carnivore	Mullidae	Mulloidichthys vanicolensis	B	0.0122	3.167					20
NR	2013-05-20	10	Carnivore	Pomacanthidae	Centropyge multispinis	A	0.03071	2.88465			2
NR	2013-05-20	10	Carnivore	Epinephelinae	Cephalopholis hemistiktos	A	0.0224	3					1
NR	2013-05-20	10	Carnivore	Corinae	Coris cuvieri	A	0.00266	3.489					2
NR	2013-05-20	10	Carnivore	Cheilininae	Epibulus insidiator	A	0.01614	3.081						2
NR	2013-05-20	10	Carnivore	Corinae	Halichoeres hortulanus	A	0.0119	3.064					1
NR	2013-05-20	10	Carnivore	Pteroinae	Pterois miles	A	0.0112	3.27				1
NR	2013-05-20	10	Carnivore	Balistidae	Balistapus undulatus	B	0.0258	3.01					1
NR	2013-05-20	10	Carnivore	Labridae	Gomphosus caeruleus	B	0.02437	2.703			2
NR	2013-05-20	10	Carnivore	Corinae	Halichoeres hortulanus	B	0.0119	3.064					1
NR	2013-05-20	10	Carnivore	Chaetodontidae	Heniochus intermedius	B	0.017	3.211					2
NR	2013-05-20	10	Carnivore	Monotaxinae	Monotaxis grandoculis	B	0.0269	2.96							2
NR	2013-05-20	10	Carnivore	Cirrhitidae	Paracirrhites forsteri	B	0.00941	3.07			6
NR	2013-05-20	10	Carnivore	Balistidae	Balistapus undulatus	C	0.0258	3.01				3
NR	2013-05-20	10	Carnivore	Pomacanthidae	Centropyge multispinis	C	0.03071	2.88465			1
NR	2013-05-20	10	Carnivore	Epinephelinae	Cephalopholis argus	C	0.0117	3.12					1
NR	2013-05-20	10	Carnivore	Epinephelinae	Cephalopholis hemistiktos	C	0.0224	3					4
NR	2013-05-20	10	Carnivore	Epinephelinae	Cephalopholis miniata	C	0.0166	2.99					1
NR	2013-05-20	10	Carnivore	Corinae	Halichoeres hortulanus	C	0.0119	3.064				2
NR	2013-05-20	10	Carnivore	Monotaxinae	Monotaxis grandoculis	C	0.0269	2.96							6
NR	2013-05-20	10	Carnivore	Cirrhitidae	Paracirrhites forsteri	C	0.00941	3.07			3
NR	2013-05-20	10	Carnivore	Mullidae	Parupeneus forsskali	C	0.00959	3.11						4
NR	2013-05-20	10	Carnivore	Holocentrinae	Sargocentron caudimaculatum	C	0.0191	3.05					3
NR	2013-05-20	2	Carnivore	Epinephelinae	Cephalopholis argus	D	0.0117	3.12					1
NR	2013-05-20	2	Carnivore	Labridae	Gomphosus caeruleus	D	0.02437	2.703				3
NR	2013-05-20	2	Carnivore	Cirrhitidae	Paracirrhites forsteri	D	0.00941	3.07			1
NR	2013-05-20	2	Carnivore	Corinae	Thalassoma lunare	D	0.0210667	2.81433	20
NR	2013-05-20	2	Carnivore	Corinae	Thalassoma rueppellii	D	0.0209	2.81433			25
NR	2013-05-20	2	Carnivore	Epinephelinae	Cephalopholis argus	E	0.0117	3.12					1				1
NR	2013-05-20	2	Carnivore	Plectorhinchinae	Plectorhinchus gaterinus	E	0.01733	3.04								1	1
NR	2013-05-20	2	Carnivore	Pteroinae	Pterois miles	E	0.0112	3.27				1
NR	2013-05-20	2	Carnivore	Corinae	Thalassoma rueppellii	E	0.0209	2.81433			20	5
NR	2013-05-20	2	Carnivore	Monacanthidae	Amanses scopas	F	0.02233	2.92159				1
NR	2013-05-20	2	Carnivore	Pomacanthidae	Centropyge multispinis	F	0.03071	2.88465			3
NR	2013-05-20	2	Carnivore	Epinephelinae	Cephalopholis miniata	F	0.0166	2.99									1
NR	2013-05-20	2	Carnivore	Corinae	Thalassoma rueppellii	F	0.0209	2.81433			5	2
NR	2013-05-20	2	Carnivore	Belonidae	Tylosurus choram	F	0.001	3.09														1
NR	2013-05-20	10	Carnivore	Tetraodontidae	Arothron diadematus	A	0.01731	2.96						1
NR	2013-05-20	10	Carnivore	Chaetodontidae	Chaetodon melannotus	A	0.02669	3.049				3
NR	2013-05-20	10	Carnivore	Chaetodontidae	Chaetodon paucifasciatus	A	0.0229	3.13				2
NR	2013-05-20	10	Carnivore	Chaetodontidae	Chaetodon austriacus	B	0.0229	3.13				2
NR	2013-05-20	10	Carnivore	Chaetodontidae	Chaetodon melannotus	C	0.02669	3.049				1
NR	2013-05-20	10	Carnivore	Chaetodontidae	Chaetodon semilarvatus	C	0.0229	3.13					2
NR	2013-05-20	10	Carnivore	Chaetodontidae	Chaetodon trifascialis	C	0.0347	2.86				1
NR	2013-05-20	2	Carnivore	Chaetodontidae	Chaetodon auriga	D	0.0324	2.92					2
NR	2013-05-20	2	Carnivore	Chaetodontidae	Chaetodon melannotus	D	0.02669	3.049				3
NR	2013-05-20	2	Carnivore	Chaetodontidae	Chaetodon fasciatus	E	0.0229	3.13					4
NR	2013-05-20	2	Carnivore	Chaetodontidae	Chaetodon larvatus	E	0.0257	3.1					2
NR	2013-05-20	2	Carnivore	Chaetodontidae	Chaetodon austriacus	F	0.0229	3.13				2
NR	2013-05-20	2	Carnivore	Chaetodontidae	Chaetodon paucifasciatus	F	0.0229	3.13				2
NR	2013-05-20	2	Carnivore	Chaetodontidae	Chaetodon trifascialis	F	0.0347	2.86				3
NR	2013-05-20	10	Herbivore	Acanthurinae	Acanthurus nigrofuscus	A	0.0234	3.06			6
NR	2013-05-20	10	Herbivore	Acanthurinae	Ctenochaetus striatus	A	0.0234	3.06				6
NR	2013-05-20	10	Herbivore	Kyphosinae	Kyphosus sp.	A	0.0226	3.055										12
NR	2013-05-20	10	Herbivore	Pomacentrinae	Plectroglyphididon lacrymatus	A	0.0612	2.635			1
NR	2013-05-20	10	Herbivore	Pomacentrinae	Pomacentrus sulfureus	A	0.0302	2.87			4
NR	2013-05-20	10	Herbivore	Pomacanthidae	Pygoplites diacanthus	A	0.03071	2.88465					1
NR	2013-05-20	10	Herbivore	Scarinae	Scarus niger	A	0.0182	3.13					1
NR	2013-05-20	10	Herbivore	Acanthurinae	Acanthurus nigrofuscus	B	0.0234	3.06			11
NR	2013-05-20	10	Herbivore	Scarinae	Cetoscarus bicolor	B	0.0195	3					1
NR	2013-05-20	10	Herbivore	Scarinae	Chlorurus sordidus	B	0.0186	3.1				1
NR	2013-05-20	10	Herbivore	Acanthurinae	Ctenochaetus striatus	B	0.0234	3.06				8
NR	2013-05-20	10	Herbivore	Kyphosinae	Kyphosus sp.	B	0.0226	3.055								4
NR	2013-05-20	10	Herbivore	Pomacentrinae	Plectroglyphididon lacrymatus	B	0.0612	2.635			3
NR	2013-05-20	10	Herbivore	Pomacentrinae	Pomacentrus sulfureus	B	0.0302	2.87			6
NR	2013-05-20	10	Herbivore	Scarinae	Scarus ferrugineus	B	0.024905	3						1
NR	2013-05-20	10	Herbivore	Scarinae	Scarus niger	B	0.0182	3.13					1			1
NR	2013-05-20	10	Herbivore	Acanthurinae	Acanthurus nigrofuscus	C	0.0234	3.06			2
NR	2013-05-20	10	Herbivore	Acanthurinae	Ctenochaetus striatus	C	0.0234	3.06				6
NR	2013-05-20	10	Herbivore	Nasinae	Naso unicornis	C	0.0282	2.98						3				6
NR	2013-05-20	10	Herbivore	Pomacentrinae	Pomacentrus sulfureus	C	0.0302	2.87			8
NR	2013-05-20	10	Herbivore	Pomacanthidae	Pygoplites diacanthus	C	0.03071	2.88465				15
NR	2013-05-20	2	Herbivore	Acanthurinae	Acanthurus nigrofuscus	D	0.0234	3.06			6	1
NR	2013-05-20	2	Herbivore	Acanthurinae	Acanthurus sohal	D	0.0234	3.06						3				2
NR	2013-05-20	2	Herbivore	Amphiprioninae	Amphiprion bicinctus	D	0.02	3		2	1
NR	2013-05-20	2	Herbivore	Scarinae	Cetoscarus bicolor	D	0.0195	3						1
NR	2013-05-20	2	Herbivore	Kyphosinae	Kyphosus sp.	D	0.0226	3.055								5
NR	2013-05-20	2	Herbivore	Nasinae	Naso elegans	D	0.0234	3.06							1
NR	2013-05-20	2	Herbivore	Pomacentrinae	Pomacentrus sulfureus	D	0.0302	2.87			4
NR	2013-05-20	2	Herbivore	Pomacentrinae	Abudefduf sexfasciatus	E	0.0229	3.13				2
NR	2013-05-20	2	Herbivore	Acanthurinae	Acanthurus gahhm	E	0.0234	3.06										1
NR	2013-05-20	2	Herbivore	Scarinae	Chlorurus sordidus	E	0.0186	3.1									2
NR	2013-05-20	2	Herbivore	Nasinae	Naso elegans	E	0.0234	3.06						1
NR	2013-05-20	2	Herbivore	Pomacentrinae	Pomacentrus sulfureus	E	0.0302	2.87			8
NR	2013-05-20	2	Herbivore	Scarinae	Scarus ferrugineus	E	0.024905	3								1
NR	2013-05-20	2	Herbivore	Scarinae	Scarus niger	E	0.0182	3.13									1
NR	2013-05-20	2	Herbivore	Acanthurinae	Zebrasoma desjardinii	E	0.034	2.861						2
NR	2013-05-20	2	Herbivore	Acanthurinae	Acanthurus gahhm	F	0.0234	3.06								7
NR	2013-05-20	2	Herbivore	Acanthurinae	Acanthurus nigrofuscus	F	0.0234	3.06			20
NR	2013-05-20	2	Herbivore	Acanthurinae	Acanthurus sohal	F	0.0234	3.06										12
NR	2013-05-20	2	Herbivore	Scarinae	Cetoscarus bicolor	F	0.0195	3								7		2
NR	2013-05-20	2	Herbivore	Acanthurinae	Ctenochaetus striatus	F	0.0234	3.06				10
NR	2013-05-20	2	Herbivore	Nasinae	Naso unicornis	F	0.0282	2.98										30
NR	2013-05-20	2	Herbivore	Pomacentrinae	Pomacentrus sulfureus	F	0.0302	2.87			12
NR	2013-05-20	2	Herbivore	Pomacanthidae	Pygoplites diacanthus	F	0.03071	2.88465					3
NR	2013-05-20	2	Herbivore	Siganidae	Siganus stellatus	F	0.014	3.138							2
NR	2013-05-20	10	Planktivore	Caesioninae	Caesio lunaris	A	0.01075	3.07992					40
NR	2013-05-20	10	Planktivore	Pomacentrinae	Chromis dimidiata	A	0.0569	2.65		50
NR	2013-05-20	10	Planktivore	Anthiinae	Pseudanthias squamipinnis	A	0.0569	2.65		20
NR	2013-05-20	10	Planktivore	Pomacentrinae	Chromis dimidiata	B	0.0569	2.65		25
NR	2013-05-20	10	Planktivore	Pomacentrinae	Chromis flavaxilla	B	0.0569	2.65		35
NR	2013-05-20	10	Planktivore	Anthiinae	Pseudanthias squamipinnis	B	0.0569	2.65		30
NR	2013-05-20	10	Planktivore	Caesioninae	Caesio lunaris	C	0.01075	3.07992					30
NR	2013-05-20	10	Planktivore	Pomacentrinae	Chromis dimidiata	C	0.0569	2.65		30
NR	2013-05-20	10	Planktivore	Pomacentrinae	Chromis flavaxilla	C	0.0569	2.65		30
NR	2013-05-20	10	Planktivore	Anthiinae	Pseudanthias squamipinnis	C	0.0569	2.65		50
NR	2013-05-20	2	Planktivore	Pomacentrinae	Chromis dimidiata	F	0.0569	2.65		75
NR	2013-05-20	10	Top Predator	Lutjaninae	Lutjanus kasmira	A	0.0111	3.154						1
NR	2013-05-20	10	Top Predator	Lutjaninae	Lutjanus monostigma	A	0.02218	2.913										4
NR	2013-05-20	10	Top Predator	Carcharhinidae	Triaenodon obesus	A	0.00145	3.382																		2
NR	2013-05-20	10	Top Predator	Muraeninae	Gymnothorax javanicus	B	0.00093	3.1																		1
NR	2013-05-20	10	Top Predator	Lutjaninae	Lutjanus gibbus	B	0.0234	3.06								1
NR	2013-05-20	10	Top Predator	Lutjaninae	Lutjanus kasmira	B	0.0111	3.154					5
NR	2013-05-20	10	Top Predator	Lutjaninae	Lutjanus monostigma	B	0.02218	2.913									1
NR	2013-05-20	10	Top Predator	Muraeninae	Gymnothorax javanicus	C	0.00093	3.1																		1
NR	2013-05-20	10	Top Predator	Lutjaninae	Lutjanus kasmira	C	0.0111	3.154					5
NR	2013-05-20	10	Top Predator	Lutjaninae	Lutjanus monostigma	C	0.02218	2.913									1
NR	2013-05-20	2	Top Predator	Lutjaninae	Lutjanus ehrenbergii	D	0.0026	3.335						10
NR	2013-05-20	2	Top Predator	Lutjaninae	Lutjanus kasmira	F	0.0111	3.154					10
RR	2013-05-20	10	Carnivore	Monacanthidae	Aluterus scriptus	A	0.0299	3										1
RR	2013-05-20	10	Carnivore	Balistidae	Balistapus undulatus	A	0.0258	3.01				2
RR	2013-05-20	10	Carnivore	Epinephelinae	Cephalopholis hemistiktos	A	0.0224	3				12
RR	2013-05-20	10	Carnivore	Epinephelinae	Cephalopholis miniata	A	0.0166	2.99							1
RR	2013-05-20	10	Carnivore	Cheilininae	Cheilinus quinquecinctus	A	0.01487	3						1
RR	2013-05-20	10	Carnivore	Labridae	Gomphosus caeruleus	A	0.02437	2.703			3
RR	2013-05-20	10	Carnivore	Corinae	Halichoeres hortulanus	A	0.0119	3.064				1
RR	2013-05-20	10	Carnivore	Chaetodontidae	Heniochus intermedius	A	0.017	3.211					2
RR	2013-05-20	10	Carnivore	Cirrhitidae	Paracirrhites forsteri	A	0.00941	3.07			2
RR	2013-05-20	10	Carnivore	Pteroinae	Pterois miles	A	0.0112	3.27					1
RR	2013-05-20	10	Carnivore	Holocentrinae	Sargocentron caudimaculatum	A	0.0191	3.05				5
RR	2013-05-20	10	Carnivore	Epinephelinae	Aethaloperca rogaa	B	0.0299	3								1
RR	2013-05-20	10	Carnivore	Balistidae	Balistapus undulatus	B	0.0258	3.01				3
RR	2013-05-20	10	Carnivore	Pomacanthidae	Centropyge multispinis	B	0.03071	2.88465			1
RR	2013-05-20	10	Carnivore	Epinephelinae	Cephalopholis hemistiktos	B	0.0224	3				20	3
RR	2013-05-20	10	Carnivore	Epinephelinae	Cephalopholis miniata	B	0.0166	2.99					1
RR	2013-05-20	10	Carnivore	Monotaxinae	Monotaxis grandoculis	B	0.0269	2.96									1
RR	2013-05-20	10	Carnivore	Holocentrinae	Sargocentron caudimaculatum	B	0.0191	3.05				15	2
RR	2013-05-20	10	Carnivore	Corinae	Thalassoma lunare	B	0.0210667	2.81433			1	1
RR	2013-05-20	10	Carnivore	Corinae	Thalassoma rueppellii	B	0.0209	2.81433			3
RR	2013-05-20	10	Carnivore	Corinae	Anampses twistii	C	0.0204	3			3
RR	2013-05-20	10	Carnivore	Balistidae	Balistapus undulatus	C	0.0258	3.01				5
RR	2013-05-20	10	Carnivore	Pomacanthidae	Centropyge multispinis	C	0.03071	2.88465			2
RR	2013-05-20	10	Carnivore	Epinephelinae	Cephalopholis hemistiktos	C	0.0224	3				10
RR	2013-05-20	10	Carnivore	Epinephelinae	Cephalopholis miniata	C	0.0166	2.99					1
RR	2013-05-20	10	Carnivore	Cheilininae	Cheilinus quinquecinctus	C	0.01487	3				1
RR	2013-05-20	10	Carnivore	Labridae	Gomphosus caeruleus	C	0.02437	2.703				1
RR	2013-05-20	10	Carnivore	Corinae	Halichoeres hortulanus	C	0.0119	3.064					1
RR	2013-05-20	10	Carnivore	Chaetodontidae	Heniochus intermedius	C	0.017	3.211					2
RR	2013-05-20	10	Carnivore	Cirrhitidae	Paracirrhites forsteri	C	0.00941	3.07			3
RR	2013-05-20	10	Carnivore	Mullidae	Parupeneus forsskali	C	0.00959	3.11				2	1
RR	2013-05-20	10	Carnivore	Holocentrinae	Sargocentron caudimaculatum	C	0.0191	3.05				6
RR	2013-05-20	10	Carnivore	Holocentrinae	Sargocentron diadema	C	0.0117	3.12					3
RR	2013-05-20	10	Carnivore	Corinae	Thalassoma lunare	C	0.0210667	2.81433			1
RR	2013-05-20	2	Carnivore	Pomacanthidae	Centropyge multispinis	D	0.03071	2.88465			4
RR	2013-05-20	2	Carnivore	Epinephelinae	Cephalopholis miniata	D	0.0166	2.99					1		1
RR	2013-05-20	2	Carnivore	Cirrhitidae	Paracirrhites forsteri	D	0.00941	3.07			2
RR	2013-05-20	2	Carnivore	Corinae	Stethojulis albavittata	D	0.0128	3.077			25
RR	2013-05-20	2	Carnivore	Corinae	Thalassoma rueppellii	D	0.0209	2.81433			20
RR	2013-05-20	2	Carnivore	Plectorhinchinae	Plectorhinchus gaterinus	E	0.01733	3.04							3
RR	2013-05-20	2	Carnivore	Corinae	Thalassoma rueppellii	E	0.0209	2.81433		20	10
RR	2013-05-20	2	Carnivore	Pomacanthidae	Centropyge multispinis	F	0.03071	2.88465			1
RR	2013-05-20	2	Carnivore	Epinephelinae	Cephalopholis argus	F	0.0117	3.12					1	1
RR	2013-05-20	2	Carnivore	Cheilininae	Epibulus insidiator	F	0.01614	3.081						1	1
RR	2013-05-20	2	Carnivore	Corinae	Halichoeres hortulanus	F	0.0119	3.064						1
RR	2013-05-20	2	Carnivore	Cirrhitidae	Paracirrhites forsteri	F	0.00941	3.07			1
RR	2013-05-20	2	Carnivore	Holocentrinae	Sargocentron caudimaculatum	F	0.0191	3.05					3
RR	2013-05-20	2	Carnivore	Corinae	Thalassoma purpureum	F	0.02593	3						1
RR	2013-05-20	2	Carnivore	Corinae	Thalassoma rueppellii	F	0.0209	2.81433			10
RR	2013-05-20	10	Carnivore	Chaetodontidae	Chaetodon austriacus	B	0.0229	3.13			2	2
RR	2013-05-20	10	Carnivore	Chaetodontidae	Chaetodon trifascialis	B	0.0347	2.86				2
RR	2013-05-20	10	Carnivore	Tetraodontidae	Arothron diadematus	C	0.01731	2.96					1
RR	2013-05-20	10	Carnivore	Chaetodontidae	Chaetodon auriga	C	0.0324	2.92					2
RR	2013-05-20	10	Carnivore	Chaetodontidae	Chaetodon paucifasciatus	C	0.0229	3.13				2
RR	2013-05-20	10	Carnivore	Chaetodontidae	Chaetodon trifascialis	C	0.0347	2.86				3
RR	2013-05-20	2	Carnivore	Chaetodontidae	Chaetodon austriacus	D	0.0229	3.13				2
RR	2013-05-20	2	Carnivore	Chaetodontidae	Chaetodon trifascialis	E	0.0347	2.86				2
RR	2013-05-20	2	Carnivore	Chaetodontidae	Chaetodon auriga	F	0.0324	2.92				2
RR	2013-05-20	2	Carnivore	Chaetodontidae	Chaetodon trifascialis	F	0.0347	2.86				1
RR	2013-05-20	10	Herbivore	Acanthurinae	Acanthurus nigrofuscus	A	0.0234	3.06			8
RR	2013-05-20	10	Herbivore	Acanthurinae	Ctenochaetus striatus	A	0.0234	3.06				10
RR	2013-05-20	10	Herbivore	Scarinae	Hipposcarus harid	A	0.01307	3.05							1
RR	2013-05-20	10	Herbivore	Nasinae	Naso elegans	A	0.0234	3.06					2
RR	2013-05-20	10	Herbivore	Pomacentrinae	Plectroglyphididon lacrymatus	A	0.0612	2.635			12
RR	2013-05-20	10	Herbivore	Pomacentrinae	Pomacentrus sulfureus	A	0.0302	2.87			7
RR	2013-05-20	10	Herbivore	Pomacanthidae	Pygoplites diacanthus	A	0.03071	2.88465				1
RR	2013-05-20	10	Herbivore	Acanthurinae	Acanthurus nigrofuscus	B	0.0234	3.06			3
RR	2013-05-20	10	Herbivore	Scarinae	Cetoscarus bicolor	B	0.0195	3									1
RR	2013-05-20	10	Herbivore	Scarinae	Chlorurus gibbus	B	0.0186	3.1								1
RR	2013-05-20	10	Herbivore	Acanthurinae	Ctenochaetus striatus	B	0.0234	3.06			10	7
RR	2013-05-20	10	Herbivore	Nasinae	Naso elegans	B	0.0234	3.06				1
RR	2013-05-20	10	Herbivore	Pomacentrinae	Plectroglyphididon lacrymatus	B	0.0612	2.635			4
RR	2013-05-20	10	Herbivore	Pomacentrinae	Pomacentrus sulfureus	B	0.0302	2.87			5
RR	2013-05-20	10	Herbivore	Scarinae	Scarus ferrugineus	B	0.024905	3							1
RR	2013-05-20	10	Herbivore	Acanthurinae	Zebrasoma xanthurum	B	0.034	2.861				1
RR	2013-05-20	10	Herbivore	Acanthurinae	Acanthurus nigrofuscus	C	0.0234	3.06			12
RR	2013-05-20	10	Herbivore	Scarinae	Cetoscarus bicolor	C	0.0195	3										3
RR	2013-05-20	10	Herbivore	Scarinae	Chlorurus gibbus	C	0.0186	3.1									3
RR	2013-05-20	10	Herbivore	Scarinae	Chlorurus sordidus	C	0.0186	3.1								10		3
RR	2013-05-20	10	Herbivore	Acanthurinae	Ctenochaetus striatus	C	0.0234	3.06				20
RR	2013-05-20	10	Herbivore	Scarinae	Hipposcarus harid	C	0.01307	3.05						2
RR	2013-05-20	10	Herbivore	Pomacentrinae	Plectroglyphididon lacrymatus	C	0.0612	2.635			2
RR	2013-05-20	10	Herbivore	Pomacentrinae	Pomacentrus sulfureus	C	0.0302	2.87			15
RR	2013-05-20	10	Herbivore	Scarinae	Scarus ferrugineus	C	0.024905	3						2
RR	2013-05-20	10	Herbivore	Scarinae	Scarus niger	C	0.0182	3.13										1
RR	2013-05-20	10	Herbivore	Acanthurinae	Zebrasoma desjardinii	C	0.034	2.861					15
RR	2013-05-20	2	Herbivore	Pomacentrinae	Abudefduf sexfasciatus	D	0.0229	3.13				30
RR	2013-05-20	2	Herbivore	Acanthurinae	Acanthurus nigrofuscus	D	0.0234	3.06			45
RR	2013-05-20	2	Herbivore	Acanthurinae	Acanthurus sohal	D	0.0234	3.06						3		14
RR	2013-05-20	2	Herbivore	Acanthurinae	Ctenochaetus striatus	D	0.0234	3.06				5
RR	2013-05-20	2	Herbivore	Pomacentrinae	Pomacentrus sulfureus	D	0.0302	2.87			10
RR	2013-05-20	2	Herbivore	Scarinae	Scarus ferrugineus	D	0.024905	3							1
RR	2013-05-20	2	Herbivore	Scarinae	Scarus niger	D	0.0182	3.13						2
RR	2013-05-20	2	Herbivore	Scarinae	Scarus rubroviolaceus	D	0.0136	3.109						2
RR	2013-05-20	2	Herbivore	Acanthurinae	Zebrasoma xanthurum	D	0.034	2.861					2
RR	2013-05-20	2	Herbivore	Acanthurinae	Acanthurus nigrofuscus	E	0.0234	3.06			70
RR	2013-05-20	2	Herbivore	Acanthurinae	Acanthurus sohal	E	0.0234	3.06						8
RR	2013-05-20	2	Herbivore	Scarinae	Cetoscarus bicolor	E	0.0195	3							1		1
RR	2013-05-20	2	Herbivore	Scarinae	Chlorurus gibbus	E	0.0186	3.1								1
RR	2013-05-20	2	Herbivore	Scarinae	Chlorurus sordidus	E	0.0186	3.1					1
RR	2013-05-20	2	Herbivore	Nasinae	Naso elegans	E	0.0234	3.06				1
RR	2013-05-20	2	Herbivore	Nasinae	Naso unicornis	E	0.0282	2.98						2
RR	2013-05-20	2	Herbivore	Pomacanthidae	Pygoplites diacanthus	E	0.03071	2.88465				2
RR	2013-05-20	2	Herbivore	Scarinae	Scarus ferrugineus	E	0.024905	3					2
RR	2013-05-20	2	Herbivore	Scarinae	Scarus niger	E	0.0182	3.13				1		1
RR	2013-05-20	2	Herbivore	Pomacentrinae	Abudefduf sexfasciatus	F	0.0229	3.13				8
RR	2013-05-20	2	Herbivore	Acanthurinae	Acanthurus nigrofuscus	F	0.0234	3.06			25
RR	2013-05-20	2	Herbivore	Acanthurinae	Acanthurus sohal	F	0.0234	3.06						20		10
RR	2013-05-20	2	Herbivore	Kyphosinae	Kyphosus sp.	F	0.0226	3.055									2
RR	2013-05-20	2	Herbivore	Nasinae	Naso unicornis	F	0.0282	2.98										3
RR	2013-05-20	2	Herbivore	Pomacentrinae	Pomacentrus sulfureus	F	0.0302	2.87			12
RR	2013-05-20	2	Herbivore	Pomacanthidae	Pygoplites diacanthus	F	0.03071	2.88465					2
RR	2013-05-20	2	Herbivore	Scarinae	Scarus ferrugineus	F	0.024905	3					10
RR	2013-05-20	2	Herbivore	Scarinae	Scarus niger	F	0.0182	3.13							1
RR	2013-05-20	10	Planktivore	Caesioninae	Caesio lunaris	A	0.01075	3.07992				10
RR	2013-05-20	10	Planktivore	Pomacentrinae	Chromis dimidiata	A	0.0569	2.65		200
RR	2013-05-20	10	Planktivore	Pomacentrinae	Chromis flavaxilla	A	0.0569	2.65		25
RR	2013-05-20	10	Planktivore	Anthiinae	Pseudanthias squamipinnis	A	0.0569	2.65		22
RR	2013-05-20	10	Planktivore	Pomacentrinae	Chromis dimidiata	B	0.0569	2.65		50
RR	2013-05-20	10	Planktivore	Pomacentrinae	Chromis flavaxilla	B	0.0569	2.65		20
RR	2013-05-20	10	Planktivore	Caesioninae	Caesio lunaris	C	0.01075	3.07992					20
RR	2013-05-20	10	Planktivore	Pomacentrinae	Chromis dimidiata	C	0.0569	2.65		75
RR	2013-05-20	10	Planktivore	Pomacentrinae	Chromis flavaxilla	C	0.0569	2.65		15
RR	2013-05-20	10	Planktivore	Pomacentrinae	Chromis weberi	C	0.0569	2.65			5
RR	2013-05-20	10	Planktivore	Anthiinae	Pseudanthias squamipinnis	C	0.0569	2.65		5
RR	2013-05-20	2	Planktivore	Caesioninae	Caesio lunaris	D	0.01075	3.07992					15
RR	2013-05-20	2	Planktivore	Pomacentrinae	Chromis dimidiata	D	0.0569	2.65		150
RR	2013-05-20	2	Planktivore	Pomacentrinae	Chromis flavaxilla	D	0.0569	2.65		30
RR	2013-05-20	2	Planktivore	Anthiinae	Pseudanthias squamipinnis	D	0.0569	2.65		50
RR	2013-05-20	2	Planktivore	Pomacentrinae	Amblyglyphidodon indicus	E	0.0229	3.13				2
RR	2013-05-20	2	Planktivore	Caesioninae	Caesio lunaris	E	0.01075	3.07992					25
RR	2013-05-20	2	Planktivore	Anthiinae	Pseudanthias squamipinnis	E	0.0569	2.65		35
RR	2013-05-20	2	Planktivore	Pomacentrinae	Amblyglyphidodon indicus	F	0.0229	3.13				3
RR	2013-05-20	2	Planktivore	Caesioninae	Caesio lunaris	F	0.01075	3.07992				50
RR	2013-05-20	2	Planktivore	Pomacentrinae	Chromis flavaxilla	F	0.0569	2.65		10
RR	2013-05-20	2	Planktivore	Anthiinae	Pseudanthias squamipinnis	F	0.0569	2.65		10
RR	2013-05-20	10	Top Predator	Lutjaninae	Lutjanus bohar	A	0.01563	3.059											3
RR	2013-05-20	10	Top Predator	Carangidae	Carangoides bajad	B	0.0199	2.869						1
RR	2013-05-20	10	Top Predator	Carangidae	Caranx melampygus	B	0.0245	2.94								1
RR	2013-05-20	10	Top Predator	Lutjaninae	Lutjanus bohar	C	0.01563	3.059														1
RR	2013-05-20	10	Top Predator	Lutjaninae	Lutjanus kasmira	C	0.0111	3.154						1
RR	2013-05-20	2	Top Predator	Carangidae	Caranx melampygus	E	0.0245	2.94							1
RR	2013-05-20	2	Top Predator	Muraeninae	Gymnothorax javanicus	E	0.00093	3.1																	1
RR	2013-05-20	2	Top Predator	Lutjaninae	Lutjanus ehrenbergii	E	0.0026	3.335					12
RR	2013-05-20	2	Top Predator	Lutjaninae	Lutjanus kasmira	E	0.0111	3.154					1
RR	2013-05-20	2	Top Predator	Carangidae	Carangoides bajad	F	0.0199	2.869							1
RR	2013-05-20	2	Top Predator	Carangidae	Caranx melampygus	F	0.0245	2.94							8	1
RR	2013-05-20	2	Top Predator	Lutjaninae	Lutjanus ehrenbergii	F	0.0026	3.335					15
RR	2013-05-20	2	Top Predator	Lutjaninae	Lutjanus kasmira	F	0.0111	3.154					1
TR	2013-05-22	10	Carnivore	Epinephelinae	Aethaloperca rogaa	A	0.0299	3					1		1
TR	2013-05-22	10	Carnivore	Balistidae	Balistapus undulatus	A	0.0258	3.01						1
TR	2013-05-22	10	Carnivore	Pomacanthidae	Centropyge multispinis	A	0.03071	2.88465			4
TR	2013-05-22	10	Carnivore	Epinephelinae	Cephalopholis argus	A	0.0117	3.12				1		1
TR	2013-05-22	10	Carnivore	Epinephelinae	Cephalopholis hemistiktos	A	0.0224	3				3	1
TR	2013-05-22	10	Carnivore	Cheilininae	Cheilinus quinquecinctus	A	0.01487	3					1
TR	2013-05-22	10	Carnivore	Labridae	Gomphosus caeruleus	A	0.02437	2.703		5
TR	2013-05-22	10	Carnivore	Corinae	Halichoeres hortulanus	A	0.0119	3.064		2	4
TR	2013-05-22	10	Carnivore	Lethrininae	Lethrinus harak	A	0.0167367	3.037					2		1
TR	2013-05-22	10	Carnivore	Monotaxinae	Monotaxis grandoculis	A	0.0269	2.96								1
TR	2013-05-22	10	Carnivore	Labridae	Oxycheilinus mentalis	A	0.049	2.45				1
TR	2013-05-22	10	Carnivore	Corinae	Thalassoma lunare	A	0.0210667	2.81433		5	2
TR	2013-05-22	10	Carnivore	Pomacanthidae	Centropyge multispinis	B	0.03071	2.88465			2
TR	2013-05-22	10	Carnivore	Epinephelinae	Cephalopholis argus	B	0.0117	3.12						1
TR	2013-05-22	10	Carnivore	Epinephelinae	Cephalopholis hemistiktos	B	0.0224	3				8	6
TR	2013-05-22	10	Carnivore	Chaetodontidae	Heniochus intermedius	B	0.017	3.211					2
TR	2013-05-22	10	Carnivore	Lethrininae	Lethrinus harak	B	0.0167367	3.037					1
TR	2013-05-22	10	Carnivore	Labridae	Paracheilinus octotaenia	B	0.01061	3.03881		12
TR	2013-05-22	10	Carnivore	Mullidae	Parupeneus forsskali	B	0.00959	3.11					8
TR	2013-05-22	10	Carnivore	Pomacanthidae	Pomacanthus maculosus	B	0.0344	2.968							1		1
TR	2013-05-22	10	Carnivore	Sparidae	Acanthopagrus bifasciatus	C	0.0229	3.13								3
TR	2013-05-22	10	Carnivore	Balistidae	Balistapus undulatus	C	0.0258	3.01				2
TR	2013-05-22	10	Carnivore	Pomacanthidae	Centropyge multispinis	C	0.03071	2.88465			2
TR	2013-05-22	10	Carnivore	Epinephelinae	Cephalopholis hemistiktos	C	0.0224	3				1	1
TR	2013-05-22	10	Carnivore	Cheilininae	Cheilinus quinquecinctus	C	0.01487	3				1			1
TR	2013-05-22	10	Carnivore	Cheilininae	Epibulus insidiator	C	0.01614	3.081							1
TR	2013-05-22	10	Carnivore	Labridae	Gomphosus caeruleus	C	0.02437	2.703		2
TR	2013-05-22	10	Carnivore	Corinae	Halichoeres hortulanus	C	0.0119	3.064		4	1
TR	2013-05-22	10	Carnivore	Ostraciidae	Ostracion cubicus	C	0.1148	2.55							1
TR	2013-05-22	10	Carnivore	Pomacanthidae	Pomacanthus asfur	C	0.0344	2.968				1
TR	2013-05-22	10	Carnivore	Balistidae	Sufflamen albicaudatus	C	0.029825	2.9565				1
TR	2013-05-22	10	Carnivore	Corinae	Thalassoma lunare	C	0.0210667	2.81433			6
TR	2013-05-22	2	Carnivore	Balistidae	Balistapus undulatus	D	0.0258	3.01					1
TR	2013-05-22	2	Carnivore	Epinephelinae	Cephalopholis hemistiktos	D	0.0224	3				15
TR	2013-05-22	2	Carnivore	Corinae	Halichoeres hortulanus	D	0.0119	3.064			1
TR	2013-05-22	2	Carnivore	Corinae	Thalassoma rueppellii	D	0.0209	2.81433		20	5
TR	2013-05-22	2	Carnivore	Epinephelinae	Cephalopholis hemistiktos	E	0.0224	3				20	2
TR	2013-05-22	2	Carnivore	Labridae	Gomphosus caeruleus	E	0.02437	2.703		2	2
TR	2013-05-22	2	Carnivore	Pomacanthidae	Pomacanthus asfur	E	0.0344	2.968					1
TR	2013-05-22	2	Carnivore	Pomacanthidae	Pomacanthus imperator	E	0.0344	2.968									1
TR	2013-05-22	2	Carnivore	Corinae	Thalassoma rueppellii	E	0.0209	2.81433		25	10
TR	2013-05-22	2	Carnivore	Epinephelinae	Cephalopholis hemistiktos	F	0.0224	3				15
TR	2013-05-22	2	Carnivore	Corinae	Halichoeres hortulanus	F	0.0119	3.064		2	6
TR	2013-05-22	2	Carnivore	Monotaxinae	Monotaxis grandoculis	F	0.0269	2.96							2
TR	2013-05-22	2	Carnivore	Plectorhinchinae	Plectorhinchus gaterinus	F	0.01733	3.04							2		1
TR	2013-05-22	2	Carnivore	Pseudodacinae	Pseudodax moluccanus	F	0.01061	3.03881			1
TR	2013-05-22	2	Carnivore	Holocentrinae	Sargocentron spiniferum	F	0.0191	3.05									1
TR	2013-05-22	10	Carnivore	Chaetodontidae	Chaetodon fasciatus	A	0.0229	3.13				1
TR	2013-05-22	10	Carnivore	Chaetodontidae	Chaetodon auriga	B	0.0324	2.92				2
TR	2013-05-22	10	Carnivore	Chaetodontidae	Chaetodon auriga	C	0.0324	2.92					2
TR	2013-05-22	10	Carnivore	Chaetodontidae	Chaetodon fasciatus	C	0.0229	3.13				2
TR	2013-05-22	2	Carnivore	Chaetodontidae	Chaetodon larvatus	E	0.0257	3.1				2
TR	2013-05-22	2	Carnivore	Chaetodontidae	Chaetodon auriga	F	0.0324	2.92				2
TR	2013-05-22	10	Herbivore	Acanthurinae	Acanthurus nigrofuscus	A	0.0234	3.06		10	10
TR	2013-05-22	10	Herbivore	Acanthurinae	Acanthurus sohal	A	0.0234	3.06					1
TR	2013-05-22	10	Herbivore	Acanthurinae	Ctenochaetus striatus	A	0.0234	3.06		20	15
TR	2013-05-22	10	Herbivore	Nasinae	Naso elegans	A	0.0234	3.06								1
TR	2013-05-22	10	Herbivore	Pomacentrinae	Pomacentrus sulfureus	A	0.0302	2.87		15
TR	2013-05-22	10	Herbivore	Scarinae	Scarus niger	A	0.0182	3.13					1		1
TR	2013-05-22	10	Herbivore	Siganidae	Siganus stellatus	A	0.014	3.138							2
TR	2013-05-22	10	Herbivore	Acanthurinae	Zebrasoma desjardinii	A	0.034	2.861					4
TR	2013-05-22	10	Herbivore	Acanthurinae	Acanthurus sohal	B	0.0234	3.06					2
TR	2013-05-22	10	Herbivore	Scarinae	Chlorurus sordidus	B	0.0186	3.1				12
TR	2013-05-22	10	Herbivore	Acanthurinae	Ctenochaetus striatus	B	0.0234	3.06		10	30
TR	2013-05-22	10	Herbivore	Scarinae	Hipposcarus harid	B	0.01307	3.05							1
TR	2013-05-22	10	Herbivore	Pomacentrinae	Pomacentrus sulfureus	B	0.0302	2.87		20
TR	2013-05-22	10	Herbivore	Scarinae	Scarus ferrugineus	B	0.024905	3							1
TR	2013-05-22	10	Herbivore	Scarinae	Scarus niger	B	0.0182	3.13						1
TR	2013-05-22	10	Herbivore	Pomacentrinae	Abudefduf sexfasciatus	C	0.0229	3.13			25
TR	2013-05-22	10	Herbivore	Acanthurinae	Acanthurus sohal	C	0.0234	3.06					6
TR	2013-05-22	10	Herbivore	Amphiprioninae	Amphiprion bicinctus	C	0.02	3			2
TR	2013-05-22	10	Herbivore	Sparisomatinae	Calotomus viridescens	C	0.0122	3.167					1
TR	2013-05-22	10	Herbivore	Acanthurinae	Ctenochaetus striatus	C	0.0234	3.06		15	20
TR	2013-05-22	10	Herbivore	Scarinae	Hipposcarus harid	C	0.01307	3.05					2
TR	2013-05-22	10	Herbivore	Nasinae	Naso elegans	C	0.0234	3.06										1
TR	2013-05-22	10	Herbivore	Ephippidae	Platax teira	C	0.0425	2.975									1
TR	2013-05-22	10	Herbivore	Pomacentrinae	Pomacentrus sulfureus	C	0.0302	2.87		3
TR	2013-05-22	10	Herbivore	Scarinae	Scarus ferrugineus	C	0.024905	3					1		1
TR	2013-05-22	10	Herbivore	Scarinae	Scarus frenatus	C	0.032	3.06								1
TR	2013-05-22	10	Herbivore	Scarinae	Scarus rivulatus	C	0.0199167	3.09067					1
TR	2013-05-22	10	Herbivore	Siganidae	Siganus luridus	C	0.018995	2.95625				2
TR	2013-05-22	10	Herbivore	Acanthurinae	Zebrasoma desjardinii	C	0.034	2.861				6
TR	2013-05-22	2	Herbivore	Pomacentrinae	Abudefduf sexfasciatus	D	0.0229	3.13		30
TR	2013-05-22	2	Herbivore	Acanthurinae	Acanthurus sohal	D	0.0234	3.06					15		5
TR	2013-05-22	2	Herbivore	Amphiprioninae	Amphiprion bicinctus	D	0.02	3	6
TR	2013-05-22	2	Herbivore	Acanthurinae	Ctenochaetus striatus	D	0.0234	3.06		70	50
TR	2013-05-22	2	Herbivore	Pomacentrinae	Plectroglyphididon lacrymatus	D	0.0612	2.635			6
TR	2013-05-22	2	Herbivore	Pomacentrinae	Pomacentrus sulfureus	D	0.0302	2.87		50
TR	2013-05-22	2	Herbivore	Pomacanthidae	Pygoplites diacanthus	D	0.03071	2.88465					2
TR	2013-05-22	2	Herbivore	Acanthurinae	Zebrasoma desjardinii	D	0.034	2.861				4
TR	2013-05-22	2	Herbivore	Amphiprioninae	Amphiprion bicinctus	E	0.02	3		1
TR	2013-05-22	2	Herbivore	Acanthurinae	Ctenochaetus striatus	E	0.0234	3.06		15	10
TR	2013-05-22	2	Herbivore	Pomacentrinae	Plectroglyphididon lacrymatus	E	0.0612	2.635			4
TR	2013-05-22	2	Herbivore	Scarinae	Scarus rubroviolaceus	E	0.0136	3.109					1
TR	2013-05-22	2	Herbivore	Pomacentrinae	Abudefduf sexfasciatus	F	0.0229	3.13		50
TR	2013-05-22	2	Herbivore	Acanthurinae	Acanthurus gahhm	F	0.0234	3.06								1
TR	2013-05-22	2	Herbivore	Acanthurinae	Acanthurus sohal	F	0.0234	3.06					40		10
TR	2013-05-22	2	Herbivore	Amphiprioninae	Amphiprion bicinctus	F	0.02	3			1
TR	2013-05-22	2	Herbivore	Scarinae	Chlorurus sordidus	F	0.0186	3.1					1
TR	2013-05-22	2	Herbivore	Acanthurinae	Ctenochaetus striatus	F	0.0234	3.06		20	10
TR	2013-05-22	2	Herbivore	Scarinae	Hipposcarus harid	F	0.01307	3.05						3
TR	2013-05-22	2	Herbivore	Pomacentrinae	Plectroglyphididon lacrymatus	F	0.0612	2.635			4
TR	2013-05-22	2	Herbivore	Pomacentrinae	Pomacentrus sulfureus	F	0.0302	2.87		40
TR	2013-05-22	2	Herbivore	Scarinae	Scarus niger	F	0.0182	3.13								1
TR	2013-05-22	2	Herbivore	Siganidae	Siganus luridus	F	0.018995	2.95625			1
TR	2013-05-22	2	Herbivore	Siganidae	Siganus stellatus	F	0.014	3.138							2
TR	2013-05-22	2	Herbivore	Acanthurinae	Zebrasoma desjardinii	F	0.034	2.861					2
TR	2013-05-22	2	Herbivore	Pomacentrinae	Stegastes nigricans	D	0.030205	3.048				85
TR	2013-05-22	2	Herbivore	Pomacentrinae	Stegastes nigricans	E	0.030205	3.048				50
TR	2013-05-22	2	Herbivore	Pomacentrinae	Stegastes nigricans	F	0.030205	3.048				100
TR	2013-05-22	10	Planktivore	Pomacentrinae	Amblyglyphidodon flavilatus	A	0.0229	3.13			3
TR	2013-05-22	10	Planktivore	Pomacentrinae	Amblyglyphidodon indicus	A	0.0229	3.13			6
TR	2013-05-22	10	Planktivore	Caesioninae	Caesio lunaris	A	0.01075	3.07992					20
TR	2013-05-22	10	Planktivore	Caesioninae	Caesio striata	A	0.01075	3.07992				75
TR	2013-05-22	10	Planktivore	Pomacentrinae	Chromis dimidiata	A	0.0569	2.65	50
TR	2013-05-22	10	Planktivore	Pomacentrinae	Chromis flavaxilla	A	0.0569	2.65	70
TR	2013-05-22	10	Planktivore	Pomacentrinae	Chromis weberi	A	0.0569	2.65		100
TR	2013-05-22	10	Planktivore	Anthiinae	Pseudanthias squamipinnis	A	0.0569	2.65	10
TR	2013-05-22	10	Planktivore	Pomacentrinae	Amblyglyphidodon flavilatus	B	0.0229	3.13			5
TR	2013-05-22	10	Planktivore	Pomacentrinae	Amblyglyphidodon indicus	B	0.0229	3.13			18
TR	2013-05-22	10	Planktivore	Pomacentrinae	Chromis dimidiata	B	0.0569	2.65	40
TR	2013-05-22	10	Planktivore	Pomacentrinae	Chromis flavaxilla	B	0.0569	2.65	60
TR	2013-05-22	10	Planktivore	Pomacentrinae	Chromis viridis	B	0.0479	2.71	100
TR	2013-05-22	10	Planktivore	Pomacentrinae	Chromis weberi	B	0.0569	2.65		50
TR	2013-05-22	10	Planktivore	Anthiinae	Pseudanthias squamipinnis	B	0.0569	2.65	25
TR	2013-05-22	10	Planktivore	Pomacentrinae	Amblyglyphidodon flavilatus	C	0.0229	3.13			5
TR	2013-05-22	10	Planktivore	Pomacentrinae	Amblyglyphidodon indicus	C	0.0229	3.13			10
TR	2013-05-22	10	Planktivore	Caesioninae	Caesio lunaris	C	0.01075	3.07992					20
TR	2013-05-22	10	Planktivore	Caesioninae	Caesio striata	C	0.01075	3.07992				40
TR	2013-05-22	10	Planktivore	Pomacentrinae	Chromis dimidiata	C	0.0569	2.65	10
TR	2013-05-22	10	Planktivore	Pomacentrinae	Chromis flavaxilla	C	0.0569	2.65	30
TR	2013-05-22	10	Planktivore	Pomacentrinae	Chromis weberi	C	0.0569	2.65		20
TR	2013-05-22	10	Planktivore	Pomacentrinae	Dascyllus trimaculatus	C	0.0603	2.85			7
TR	2013-05-22	10	Planktivore	Anthiinae	Pseudanthias squamipinnis	C	0.0569	2.65	25
TR	2013-05-22	2	Planktivore	Pomacentrinae	Chromis dimidiata	D	0.0569	2.65	50
TR	2013-05-22	2	Planktivore	Pomacentrinae	Dascyllus trimaculatus	D	0.0603	2.85	10
TR	2013-05-22	2	Planktivore	Pomacentrinae	Chromis dimidiata	E	0.0569	2.65	50
TR	2013-05-22	2	Planktivore	Pomacentrinae	Dascyllus trimaculatus	E	0.0603	2.85		2
TR	2013-05-22	2	Planktivore	Pomacentrinae	Chromis dimidiata	F	0.0569	2.65	20
TR	2013-05-22	10	Top Predator	Carangidae	Carangoides bajad	A	0.0199	2.869								1
TR	2013-05-22	10	Top Predator	Lutjaninae	Lutjanus bohar	A	0.01563	3.059						1
TR	2013-05-22	10	Top Predator	Lutjaninae	Lutjanus kasmira	A	0.0111	3.154				2
TR	2013-05-22	10	Top Predator	Epinephelinae	Epinephelus summana	B	0.0206	3							1
TR	2013-05-22	10	Top Predator	Muraeninae	Gymnothorax javanicus	B	0.00093	3.1															1
TR	2013-05-22	10	Top Predator	Lutjaninae	Lutjanus kasmira	B	0.0111	3.154				6
TR	2013-05-22	10	Top Predator	Lutjaninae	Lutjanus bohar	C	0.01563	3.059					1
TR	2013-05-22	10	Top Predator	Lutjaninae	Lutjanus kasmira	C	0.0111	3.154				10
TR	2013-05-22	2	Top Predator	Lutjaninae	Lutjanus ehrenbergii	D	0.0026	3.335				8
TR	2013-05-22	2	Top Predator	Lutjaninae	Lutjanus monostigma	E	0.02218	2.913					2
TR	2013-05-22	2	Top Predator	Epinephelinae	Epinephelus summana	F	0.0206	3								1
TR	2013-05-22	2	Top Predator	Serranidae	Plectropomus areolatus	F	0.01175	3.06													1
TWR	2013-05-22	10	Carnivore	Corinae	Anampses twistii	A	0.0204	3			3
TWR	2013-05-22	10	Carnivore	Balistidae	Balistapus undulatus	A	0.0258	3.01					2
TWR	2013-05-22	10	Carnivore	Epinephelinae	Cephalopholis hemistiktos	A	0.0224	3				3
TWR	2013-05-22	10	Carnivore	Epinephelinae	Epinephelus chlorostigma	A	0.0106733	3.07833											1
TWR	2013-05-22	10	Carnivore	Corinae	Halichoeres hortulanus	A	0.0119	3.064			2
TWR	2013-05-22	10	Carnivore	Chaetodontidae	Heniochus intermedius	A	0.017	3.211					2
TWR	2013-05-22	10	Carnivore	Labridae	Oxycheilinus mentalis	A	0.049	2.45			1
TWR	2013-05-22	10	Carnivore	Cirrhitidae	Paracirrhites forsteri	A	0.00941	3.07			2
TWR	2013-05-22	10	Carnivore	Pomacanthidae	Pomacanthus asfur	A	0.0344	2.968					1
TWR	2013-05-22	10	Carnivore	Pomacanthidae	Pomacanthus maculosus	A	0.0344	2.968						1
TWR	2013-05-22	10	Carnivore	Priacanthidae	Priacanthus hamrur	A	0.031235	2.788						1
TWR	2013-05-22	10	Carnivore	Holocentrinae	Sargocentron caudimaculatum	A	0.0191	3.05				1
TWR	2013-05-22	10	Carnivore	Holocentrinae	Sargocentron spiniferum	A	0.0191	3.05									1
TWR	2013-05-22	10	Carnivore	Corinae	Thalassoma lunare	A	0.0210667	2.81433		10	2
TWR	2013-05-22	10	Carnivore	Epinephelinae	Aethaloperca rogaa	B	0.0299	3						1
TWR	2013-05-22	10	Carnivore	Balistidae	Balistapus undulatus	B	0.0258	3.01				4
TWR	2013-05-22	10	Carnivore	Epinephelinae	Cephalopholis hemistiktos	B	0.0224	3			5	4
TWR	2013-05-22	10	Carnivore	Epinephelinae	Cephalopholis miniata	B	0.0166	2.99						1
TWR	2013-05-22	10	Carnivore	Corinae	Halichoeres hortulanus	B	0.0119	3.064		4	2
TWR	2013-05-22	10	Carnivore	Monotaxinae	Monotaxis grandoculis	B	0.0269	2.96					1
TWR	2013-05-22	10	Carnivore	Mullidae	Parupeneus forsskali	B	0.00959	3.11						1
TWR	2013-05-22	10	Carnivore	Balistidae	Sufflamen albicaudatus	B	0.029825	2.9565				2
TWR	2013-05-22	10	Carnivore	Corinae	Thalassoma rueppellii	B	0.0209	2.81433		2
TWR	2013-05-22	10	Carnivore	Epinephelinae	Aethaloperca rogaa	C	0.0299	3				3			1
TWR	2013-05-22	10	Carnivore	Balistidae	Balistapus undulatus	C	0.0258	3.01				4	1
TWR	2013-05-22	10	Carnivore	Pomacanthidae	Centropyge multispinis	C	0.03071	2.88465			4
TWR	2013-05-22	10	Carnivore	Epinephelinae	Cephalopholis hemistiktos	C	0.0224	3				1	3
TWR	2013-05-22	10	Carnivore	Cheilininae	Epibulus insidiator	C	0.01614	3.081						1
TWR	2013-05-22	10	Carnivore	Labridae	Gomphosus caeruleus	C	0.02437	2.703					1
TWR	2013-05-22	10	Carnivore	Corinae	Halichoeres hortulanus	C	0.0119	3.064			1
TWR	2013-05-22	10	Carnivore	Corinae	Hologymnosus annulatus	C	0.004	3.01			2
TWR	2013-05-22	10	Carnivore	Balistidae	Sufflamen albicaudatus	C	0.029825	2.9565				1
TWR	2013-05-22	10	Carnivore	Corinae	Thalassoma lunare	C	0.0210667	2.81433		5	2
TWR	2013-05-22	2	Carnivore	Balistidae	Balistapus undulatus	D	0.0258	3.01				4
TWR	2013-05-22	2	Carnivore	Epinephelinae	Cephalopholis argus	D	0.0117	3.12					1
TWR	2013-05-22	2	Carnivore	Epinephelinae	Cephalopholis hemistiktos	D	0.0224	3				4
TWR	2013-05-22	2	Carnivore	Corinae	Halichoeres hortulanus	D	0.0119	3.064		2	3
TWR	2013-05-22	2	Carnivore	Holocentrinae	Neoniphon sammara	D	0.0211367	3.03633				4
TWR	2013-05-22	2	Carnivore	Labridae	Oxycheilinus mentalis	D	0.049	2.45					1
TWR	2013-05-22	2	Carnivore	Corinae	Thalassoma rueppellii	D	0.0209	2.81433		3
TWR	2013-05-22	2	Carnivore	Epinephelinae	Aethaloperca rogaa	E	0.0299	3						1
TWR	2013-05-22	2	Carnivore	Balistidae	Balistapus undulatus	E	0.0258	3.01				4
TWR	2013-05-22	2	Carnivore	Corinae	Halichoeres hortulanus	E	0.0119	3.064		1	3
TWR	2013-05-22	2	Carnivore	Pomacanthidae	Pomacanthus maculosus	E	0.0344	2.968					1
TWR	2013-05-22	2	Carnivore	Balistidae	Sufflamen albicaudatus	E	0.029825	2.9565				1
TWR	2013-05-22	2	Carnivore	Balistidae	Balistapus undulatus	F	0.0258	3.01				6
TWR	2013-05-22	2	Carnivore	Diodontidae	Diodon hystrix	F	0.336667	2.36433											1
TWR	2013-05-22	2	Carnivore	Corinae	Halichoeres hortulanus	F	0.0119	3.064			2
TWR	2013-05-22	2	Carnivore	Lethrininae	Lethrinus xanthochilus	F	0.022035	2.9395						1
TWR	2013-05-22	2	Carnivore	Cirrhitidae	Paracirrhites forsteri	F	0.00941	3.07			2
TWR	2013-05-22	2	Carnivore	Plectorhinchinae	Plectorhinchus gaterinus	F	0.01733	3.04							6
TWR	2013-05-22	2	Carnivore	Pomacanthidae	Pomacanthus maculosus	F	0.0344	2.968							1
TWR	2013-05-22	2	Carnivore	Holocentrinae	Sargocentron caudimaculatum	F	0.0191	3.05				1
TWR	2013-05-22	2	Carnivore	Holocentrinae	Sargocentron spiniferum	F	0.0191	3.05								1
TWR	2013-05-22	2	Carnivore	Corinae	Stethojulis albavittata	F	0.0128	3.077			2
TWR	2013-05-22	2	Carnivore	Balistidae	Sufflamen albicaudatus	F	0.029825	2.9565				2
TWR	2013-05-22	2	Carnivore	Corinae	Thalassoma rueppellii	F	0.0209	2.81433		5
TWR	2013-05-22	10	Carnivore	Chaetodontidae	Chaetodon austriacus	A	0.0229	3.13		1
TWR	2013-05-22	10	Carnivore	Chaetodontidae	Chaetodon larvatus	A	0.0257	3.1				2
TWR	2013-05-22	10	Carnivore	Chaetodontidae	Chaetodon austriacus	B	0.0229	3.13				4
TWR	2013-05-22	10	Carnivore	Chaetodontidae	Chaetodon fasciatus	B	0.0229	3.13				1
TWR	2013-05-22	10	Carnivore	Chaetodontidae	Chaetodon auriga	C	0.0324	2.92				2
TWR	2013-05-22	10	Carnivore	Chaetodontidae	Chaetodon austriacus	C	0.0229	3.13				2
TWR	2013-05-22	10	Carnivore	Chaetodontidae	Chaetodon larvatus	C	0.0257	3.1				2
TWR	2013-05-22	10	Carnivore	Pomacentrinae	Neoglyphidodon melas	C	0.01782	3.182				4
TWR	2013-05-22	2	Carnivore	Chaetodontidae	Chaetodon auriga	D	0.0324	2.92				2
TWR	2013-05-22	2	Carnivore	Chaetodontidae	Chaetodon fasciatus	D	0.0229	3.13				2
TWR	2013-05-22	2	Carnivore	Chaetodontidae	Chaetodon semilarvatus	D	0.0229	3.13					2
TWR	2013-05-22	2	Carnivore	Pomacentrinae	Neoglyphidodon melas	D	0.01782	3.182				10
TWR	2013-05-22	2	Carnivore	Tetraodontidae	Arothron diadematus	E	0.01731	2.96					1
TWR	2013-05-22	2	Carnivore	Chaetodontidae	Chaetodon larvatus	E	0.0257	3.1				2
TWR	2013-05-22	2	Carnivore	Chaetodontidae	Chaetodon auriga	F	0.0324	2.92				2
TWR	2013-05-22	2	Carnivore	Chaetodontidae	Chaetodon fasciatus	F	0.0229	3.13				2
TWR	2013-05-22	2	Carnivore	Chaetodontidae	Chaetodon larvatus	F	0.0257	3.1				8
TWR	2013-05-22	2	Carnivore	Chaetodontidae	Chaetodon trifascialis	F	0.0347	2.86			2	2
TWR	2013-05-22	2	Carnivore	Pomacentrinae	Neoglyphidodon melas	F	0.01782	3.182				2
TWR	2013-05-22	10	Herbivore	Acanthurinae	Acanthurus nigrofuscus	A	0.0234	3.06		2
TWR	2013-05-22	10	Herbivore	Scarinae	Chlorurus sordidus	A	0.0186	3.1			8	4			1
TWR	2013-05-22	10	Herbivore	Acanthurinae	Ctenochaetus striatus	A	0.0234	3.06		5	2
TWR	2013-05-22	10	Herbivore	Scarinae	Hipposcarus harid	A	0.01307	3.05							15
TWR	2013-05-22	10	Herbivore	Nasinae	Naso elegans	A	0.0234	3.06							1
TWR	2013-05-22	10	Herbivore	Nasinae	Naso unicornis	A	0.0282	2.98							1
TWR	2013-05-22	10	Herbivore	Pomacentrinae	Plectroglyphididon lacrymatus	A	0.0612	2.635		3
TWR	2013-05-22	10	Herbivore	Pomacentrinae	Pomacentrus sulfureus	A	0.0302	2.87		6
TWR	2013-05-22	10	Herbivore	Pomacanthidae	Pygoplites diacanthus	A	0.03071	2.88465				1
TWR	2013-05-22	10	Herbivore	Scarinae	Scarus ferrugineus	A	0.024905	3							1
TWR	2013-05-22	10	Herbivore	Acanthurinae	Acanthurus nigrofuscus	B	0.0234	3.06		4
TWR	2013-05-22	10	Herbivore	Scarinae	Chlorurus sordidus	B	0.0186	3.1					1		3
TWR	2013-05-22	10	Herbivore	Acanthurinae	Ctenochaetus striatus	B	0.0234	3.06		4	5
TWR	2013-05-22	10	Herbivore	Nasinae	Naso elegans	B	0.0234	3.06						2
TWR	2013-05-22	10	Herbivore	Pomacentrinae	Plectroglyphididon lacrymatus	B	0.0612	2.635		12
TWR	2013-05-22	10	Herbivore	Pomacentrinae	Pomacentrus sulfureus	B	0.0302	2.87		4
TWR	2013-05-22	10	Herbivore	Scarinae	Scarus ferrugineus	B	0.024905	3						1	1
TWR	2013-05-22	10	Herbivore	Scarinae	Scarus niger	B	0.0182	3.13						1
TWR	2013-05-22	10	Herbivore	Acanthurinae	Acanthurus nigrofuscus	C	0.0234	3.06		4	1
TWR	2013-05-22	10	Herbivore	Scarinae	Chlorurus sordidus	C	0.0186	3.1							1
TWR	2013-05-22	10	Herbivore	Acanthurinae	Ctenochaetus striatus	C	0.0234	3.06		4	3
TWR	2013-05-22	10	Herbivore	Scarinae	Hipposcarus harid	C	0.01307	3.05				1		1
TWR	2013-05-22	10	Herbivore	Pomacentrinae	Plectroglyphididon lacrymatus	C	0.0612	2.635		4
TWR	2013-05-22	10	Herbivore	Pomacentrinae	Pomacentrus sulfureus	C	0.0302	2.87		2
TWR	2013-05-22	10	Herbivore	Pomacentrinae	Pomacentrus trichrourus	C	0.031305	3			10
TWR	2013-05-22	10	Herbivore	Pomacanthidae	Pygoplites diacanthus	C	0.03071	2.88465				1
TWR	2013-05-22	10	Herbivore	Siganidae	Siganus stellatus	C	0.014	3.138							2
TWR	2013-05-22	2	Herbivore	Pomacentrinae	Abudefduf sexfasciatus	D	0.0229	3.13			3
TWR	2013-05-22	2	Herbivore	Acanthurinae	Acanthurus nigrofuscus	D	0.0234	3.06			50
TWR	2013-05-22	2	Herbivore	Acanthurinae	Acanthurus sohal	D	0.0234	3.06							10
TWR	2013-05-22	2	Herbivore	Scarinae	Cetoscarus bicolor	D	0.0195	3					1
TWR	2013-05-22	2	Herbivore	Scarinae	Chlorurus sordidus	D	0.0186	3.1			15						1
TWR	2013-05-22	2	Herbivore	Acanthurinae	Ctenochaetus striatus	D	0.0234	3.06			1
TWR	2013-05-22	2	Herbivore	Nasinae	Naso unicornis	D	0.0282	2.98						9
TWR	2013-05-22	2	Herbivore	Pomacentrinae	Plectroglyphididon lacrymatus	D	0.0612	2.635		50
TWR	2013-05-22	2	Herbivore	Pomacentrinae	Pomacentrus sulfureus	D	0.0302	2.87		25
TWR	2013-05-22	2	Herbivore	Scarinae	Scarus ferrugineus	D	0.024905	3							1
TWR	2013-05-22	2	Herbivore	Scarinae	Scarus niger	D	0.0182	3.13					4	2
TWR	2013-05-22	2	Herbivore	Acanthurinae	Zebrasoma desjardinii	D	0.034	2.861					5
TWR	2013-05-22	2	Herbivore	Pomacentrinae	Abudefduf sexfasciatus	E	0.0229	3.13			2
TWR	2013-05-22	2	Herbivore	Pomacentrinae	Abudefduf vaigiensis	E	0.019945	3.0335			2
TWR	2013-05-22	2	Herbivore	Acanthurinae	Acanthurus nigrofuscus	E	0.0234	3.06		4
TWR	2013-05-22	2	Herbivore	Acanthurinae	Acanthurus sohal	E	0.0234	3.06					10		2
TWR	2013-05-22	2	Herbivore	Scarinae	Chlorurus sordidus	E	0.0186	3.1	20		20
TWR	2013-05-22	2	Herbivore	Acanthurinae	Ctenochaetus striatus	E	0.0234	3.06		1
TWR	2013-05-22	2	Herbivore	Nasinae	Naso elegans	E	0.0234	3.06					5
TWR	2013-05-22	2	Herbivore	Nasinae	Naso unicornis	E	0.0282	2.98									2
TWR	2013-05-22	2	Herbivore	Pomacentrinae	Pomacentrus sulfureus	E	0.0302	2.87		20
TWR	2013-05-22	2	Herbivore	Pomacanthidae	Pygoplites diacanthus	E	0.03071	2.88465					1
TWR	2013-05-22	2	Herbivore	Scarinae	Scarus ferrugineus	E	0.024905	3				4
TWR	2013-05-22	2	Herbivore	Scarinae	Scarus niger	E	0.0182	3.13					5
TWR	2013-05-22	2	Herbivore	Acanthurinae	Zebrasoma desjardinii	E	0.034	2.861					2
TWR	2013-05-22	2	Herbivore	Acanthurinae	Acanthurus nigrofuscus	F	0.0234	3.06		10
TWR	2013-05-22	2	Herbivore	Acanthurinae	Acanthurus sohal	F	0.0234	3.06					12		5
TWR	2013-05-22	2	Herbivore	Acanthurinae	Ctenochaetus striatus	F	0.0234	3.06		3	10
TWR	2013-05-22	2	Herbivore	Nasinae	Naso elegans	F	0.0234	3.06					8
TWR	2013-05-22	2	Herbivore	Nasinae	Naso unicornis	F	0.0282	2.98						18
TWR	2013-05-22	2	Herbivore	Pomacentrinae	Pomacentrus sulfureus	F	0.0302	2.87		30
TWR	2013-05-22	2	Herbivore	Pomacanthidae	Pygoplites diacanthus	F	0.03071	2.88465				2
TWR	2013-05-22	2	Herbivore	Scarinae	Scarus ferrugineus	F	0.024905	3				3					1
TWR	2013-05-22	2	Herbivore	Scarinae	Scarus niger	F	0.0182	3.13						1
TWR	2013-05-22	2	Herbivore	Acanthurinae	Zebrasoma desjardinii	F	0.034	2.861					2
TWR	2013-05-22	2	Herbivore	Acanthurinae	Zebrasoma xanthurum	F	0.034	2.861					2
TWR	2013-05-22	2	Herbivore	Pomacentrinae	Stegastes nigricans	D	0.030205	3.048			25
TWR	2013-05-22	10	Planktivore	Pomacentrinae	Amblyglyphidodon indicus	A	0.0229	3.13			4
TWR	2013-05-22	10	Planktivore	Pomacentrinae	Chromis dimidiata	A	0.0569	2.65	75
TWR	2013-05-22	10	Planktivore	Pomacentrinae	Chromis flavaxilla	A	0.0569	2.65	50
TWR	2013-05-22	10	Planktivore	Pomacentrinae	Chromis viridis	A	0.0479	2.71	100
TWR	2013-05-22	10	Planktivore	Pomacentrinae	Dascyllus aruanus	A	0.050402	2.7356		40
TWR	2013-05-22	10	Planktivore	Pomacentrinae	Amblyglyphidodon indicus	B	0.0229	3.13			2
TWR	2013-05-22	10	Planktivore	Pomacentrinae	Chromis dimidiata	B	0.0569	2.65	25
TWR	2013-05-22	10	Planktivore	Pomacentrinae	Chromis viridis	B	0.0479	2.71	45
TWR	2013-05-22	10	Planktivore	Pomacentrinae	Amblyglyphidodon indicus	C	0.0229	3.13			1
TWR	2013-05-22	10	Planktivore	Caesioninae	Caesio lunaris	C	0.01075	3.07992				75
TWR	2013-05-22	10	Planktivore	Pomacentrinae	Chromis dimidiata	C	0.0569	2.65	60
TWR	2013-05-22	10	Planktivore	Pomacentrinae	Chromis flavaxilla	C	0.0569	2.65	60
TWR	2013-05-22	10	Planktivore	Pomacentrinae	Chromis viridis	C	0.0479	2.71	50
TWR	2013-05-22	10	Planktivore	Pomacentrinae	Dascyllus aruanus	C	0.050402	2.7356		120
TWR	2013-05-22	10	Planktivore	Pomacentrinae	Dascyllus marginatus	C	0.0177	3		25
TWR	2013-05-22	2	Planktivore	Pomacentrinae	Chromis dimidiata	D	0.0569	2.65	10
TWR	2013-05-22	2	Planktivore	Pomacentrinae	Chromis flavaxilla	D	0.0569	2.65	100
TWR	2013-05-22	2	Planktivore	Pomacentrinae	Chromis viridis	D	0.0479	2.71	40
TWR	2013-05-22	2	Planktivore	Pomacentrinae	Chromis flavaxilla	E	0.0569	2.65	140
TWR	2013-05-22	2	Planktivore	Pomacentrinae	Chromis viridis	E	0.0479	2.71	150
TWR	2013-05-22	2	Planktivore	Pomacentrinae	Chromis dimidiata	F	0.0569	2.65	40
TWR	2013-05-22	2	Planktivore	Pomacentrinae	Chromis flavaxilla	F	0.0569	2.65	180
TWR	2013-05-22	2	Planktivore	Pomacentrinae	Chromis viridis	F	0.0479	2.71	50
TWR	2013-05-22	2	Planktivore	Holocentrinae	Myripristis murdjan	F	0.0193	3.034					4
TWR	2013-05-22	10	Top Predator	Lutjaninae	Lutjanus bohar	A	0.01563	3.059				3
TWR	2013-05-22	10	Top Predator	Carangidae	Carangoides bajad	C	0.0199	2.869									1
TWR	2013-05-22	10	Top Predator	Lutjaninae	Lutjanus bohar	C	0.01563	3.059					2
TWR	2013-05-22	2	Top Predator	Lutjaninae	Lutjanus ehrenbergii	D	0.0026	3.335					3
TWR	2013-05-22	2	Top Predator	Lutjaninae	Lutjanus ehrenbergii	E	0.0026	3.335					3
TWR	2013-05-22	2	Top Predator	Lutjaninae	Lutjanus ehrenbergii	F	0.0026	3.335					25
TWR	2013-05-22	2	Top Predator	Lutjaninae	Lutjanus fulviflamma	F	0.0269933	2.93467									1
																									total number of fish surveyed
